# Supplementary material for: 2-Amino-5-chloro­pyridine–benzoic acid (1/1)
Source: Acta Crystallogr Sect E Struct Rep Online. 2010 Feb 10;66(Pt 3):o578. doi: 10.1107/S1600536810004447 (PMC2983607; doi:10.1107/S1600536810004447)
Supplement: Supplementary file 2 [file e-66-0o578-Isup2.hkl]

# 
# h,k,l, Fc-squared, Fo-squared, sigma(Fo-squared) and status flag 
# 
data_I
_shelx_title ' h19m in P2(1)/c (100K)' 
_shelx_refln_list_code          4 
_shelx_F_calc_maximum      181.65 
_exptl_crystal_F_000       520.00 
_reflns_d_resolution_high  0.7102 
 
loop_ 
 _symmetry_equiv_pos_as_xyz 
 'x, y, z' 
 '-x, y+1/2, -z+1/2' 
 '-x, -y, -z' 
 'x, -y-1/2, z-1/2' 
 
_cell_length_a    17.6114 
_cell_length_b     5.3442 
_cell_length_c    12.4774 
_cell_angle_alpha  90.000 
_cell_angle_beta  100.161 
_cell_angle_gamma  90.000 
 
_shelx_F_squared_multiplier     1.000 
 
loop_ 
 _refln_index_h 
 _refln_index_k 
 _refln_index_l 
 _refln_F_squared_calc 
 _refln_F_squared_meas 
 _refln_F_squared_sigma 
 _refln_observed_status 
   1   0   0      932.75       -0.24      0.24 o 
   2   0   0      974.04      993.58     12.26 o 
   3   0   0     1321.82     1330.34     16.45 o 
   4   0   0     1023.10     1142.72     14.39 o 
   5   0   0      939.33      947.65     12.22 o 
   6   0   0      181.48      181.68      3.22 o 
   7   0   0     1343.42     1343.39     17.29 o 
   8   0   0        1.75        0.51      0.73 o 
   9   0   0       13.60       15.92      1.27 o 
  10   0   0      164.39      161.02      3.74 o 
  11   0   0        5.26        9.76      1.16 o 
  12   0   0        8.28        4.77      1.02 o 
  13   0   0      186.54      182.41      5.22 o 
  14   0   0      292.18      285.41      7.19 o 
  15   0   0     2173.05     2220.69     37.30 o 
  16   0   0      112.99      120.72      6.06 o 
  17   0   0       56.62       55.38      4.07 o 
  18   0   0     1027.90     1014.46     22.53 o 
  19   0   0      982.27      999.65     22.49 o 
  20   0   0       12.00       16.01      2.97 o 
  21   0   0       35.68       34.54      3.89 o 
  22   0   0       32.65       33.30      4.28 o 
  23   0   0      212.53      195.76      7.96 o 
  24   0   0        9.72        5.93      2.96 o 
   1   1   0      373.19      418.10      6.29 o 
   2   1   0       38.17       31.91      1.71 o 
   3   1   0      726.94      697.28      9.29 o 
   4   1   0    32996.43    34027.01    382.36 o 
   5   1   0       37.16       42.79      1.24 o 
   6   1   0       62.08       51.22      1.58 o 
   7   1   0      909.22      834.22      9.50 o 
   8   1   0      456.09      394.90      4.52 o 
   9   1   0      793.32      811.95      8.39 o 
  10   1   0      164.15      153.36      2.80 o 
  11   1   0     1771.23     1727.64     22.19 o 
  12   1   0      241.30      224.01      5.31 o 
  13   1   0      201.14      198.09      3.93 o 
  14   1   0      353.87      356.13      5.38 o 
  15   1   0     1085.91     1113.33     13.23 o 
  16   1   0       34.75       36.52      1.99 o 
  17   1   0        0.69        1.80      1.21 o 
  18   1   0       15.70       19.19      1.85 o 
  19   1   0     1391.06     1408.33     21.45 o 
  20   1   0        7.84       10.40      1.81 o 
  21   1   0       20.81       17.81      2.40 o 
  22   1   0       56.97       52.10      3.81 o 
  23   1   0       96.62       94.97      4.99 o 
  24   1   0       19.33       16.37      2.84 o 
   0   2   0     6421.42     6598.69    182.02 o 
   1   2   0     1411.11     1430.31     41.50 o 
   2   2   0      993.16     1028.91     17.37 o 
   3   2   0      361.95      332.23      5.79 o 
   4   2   0     1541.32     1561.03     22.57 o 
   5   2   0       36.38       37.47      1.35 o 
   6   2   0      515.17      548.11      8.05 o 
   7   2   0       88.06       87.90      2.63 o 
   8   2   0     2092.25     2297.28     29.77 o 
   9   2   0      651.23      720.78      8.95 o 
  10   2   0        4.10        7.60      1.15 o 
  11   2   0       30.94       27.11      1.37 o 
  12   2   0       94.66       92.76      2.52 o 
  13   2   0       80.18       79.74      2.49 o 
  14   2   0        0.84        1.53      1.02 o 
  15   2   0     2336.15     2373.72     31.35 o 
  16   2   0      385.63      377.65      7.17 o 
  17   2   0       70.69       72.24      3.16 o 
  18   2   0       25.37       19.94      1.98 o 
  19   2   0      211.34      217.61      5.78 o 
  20   2   0      124.62      142.58      4.78 o 
  21   2   0        3.35        5.32      2.01 o 
  22   2   0       34.37       32.60      4.52 o 
  23   2   0        5.66        0.78      3.11 o 
   1   3   0      300.46      334.50      9.31 o 
   2   3   0      169.54      174.60      6.02 o 
   3   3   0      705.16      680.55     22.46 o 
   4   3   0      737.41      761.99     11.12 o 
   5   3   0       46.74       55.51      1.74 o 
   6   3   0      342.14      334.03      6.11 o 
   7   3   0       59.11       72.72      4.68 o 
   8   3   0      547.83      571.82     14.96 o 
   9   3   0       19.11       12.98      2.43 o 
  10   3   0       18.47       20.61      2.31 o 
  11   3   0     2504.09     2393.90     42.16 o 
  12   3   0       83.50       75.24      5.48 o 
  13   3   0      246.82      258.48      7.95 o 
  14   3   0        5.63        1.32      1.86 o 
  15   3   0       31.89       32.33      4.38 o 
  16   3   0       67.14       64.84      4.79 o 
  17   3   0        1.23        1.35      2.17 o 
  18   3   0       20.97       21.29      3.34 o 
  19   3   0        0.58        0.06      2.05 o 
  20   3   0        0.00       -3.71      5.91 o 
  21   3   0       68.38       79.79      7.09 o 
  22   3   0        0.05        3.74      3.91 o 
   0   4   0       36.67       30.38      4.65 o 
   1   4   0        1.72        2.06      1.85 o 
   2   4   0      292.55      290.35      6.92 o 
   3   4   0        3.41        2.45      0.94 o 
   4   4   0      724.76      761.59     11.02 o 
   5   4   0      661.23      658.27     10.50 o 
   6   4   0      815.14      798.72     13.18 o 
   7   4   0      202.23      181.94      6.63 o 
   8   4   0       35.85       34.08      3.44 o 
   9   4   0       74.44       70.69      3.79 o 
  10   4   0        0.08       -1.27      1.44 o 
  11   4   0      121.65      118.15      5.07 o 
  12   4   0       35.62       34.81      3.34 o 
  13   4   0        4.78        4.76      2.12 o 
  14   4   0      147.37      142.19      6.13 o 
  15   4   0       94.43       97.12      5.87 o 
  16   4   0        1.23       -0.14      2.23 o 
  17   4   0      123.10      102.77      6.44 o 
  18   4   0       37.26       29.47      4.04 o 
  19   4   0       14.66        9.93      3.18 o 
  20   4   0       83.15       83.57      6.42 o 
   1   5   0      545.68      526.99     14.85 o 
   2   5   0      579.63      580.31     10.08 o 
   3   5   0      298.48      300.33      7.53 o 
   4   5   0       23.62       26.68      3.48 o 
   5   5   0       65.62       58.06      2.95 o 
   6   5   0        0.48        0.04      1.36 o 
   7   5   0        6.73        5.59      1.75 o 
   8   5   0       10.61        9.81      2.01 o 
   9   5   0       56.59       50.95      4.15 o 
  10   5   0       24.13       25.55      2.90 o 
  11   5   0        2.73       -0.27      1.87 o 
  12   5   0       40.97       44.40      3.96 o 
  13   5   0      321.30      318.66      9.57 o 
  14   5   0       29.50       31.85      3.72 o 
  15   5   0       57.68       63.41      5.08 o 
  16   5   0      109.34      102.11      6.51 o 
  17   5   0        2.78        0.65      2.61 o 
  18   5   0       17.24        1.42      5.05 o 
   0   6   0        0.91       -1.72      3.90 o 
   1   6   0       11.70        6.95      3.13 o 
   2   6   0       18.91       16.02      3.61 o 
   3   6   0      355.60      332.90     10.02 o 
   4   6   0       46.46       42.78      4.66 o 
   5   6   0       58.69       55.40      5.07 o 
   6   6   0       50.66       49.10      3.13 o 
   7   6   0        8.23        6.44      1.92 o 
   8   6   0      106.38      110.65      4.03 o 
   9   6   0      120.22      126.92      4.56 o 
  10   6   0       20.79       18.65      2.81 o 
  11   6   0       15.61       21.22      5.70 o 
  12   6   0        8.50        3.35      2.38 o 
  13   6   0        5.72        4.24      2.58 o 
  14   6   0        9.41       13.37      6.07 o 
   1   7   0       61.44       66.43      9.51 o 
   2   7   0        0.42        2.84      5.30 o 
   3   7   0      127.50      113.13     12.29 o 
   4   7   0       33.70       36.16      3.71 o 
   5   7   0      234.78      251.22      9.34 o 
   6   7   0        0.41       -0.17      2.60 o 
   7   7   0       59.89       50.79      5.18 o 
   8   7   0       30.36       41.23      9.13 o 
 -24   1   1        7.85        5.54      2.48 o 
 -23   1   1       72.39       78.30      4.71 o 
 -22   1   1       14.19       10.44      1.97 o 
 -21   1   1       47.32       48.88      2.90 o 
 -20   1   1       79.37       76.02      3.45 o 
 -19   1   1       31.03       29.31      2.42 o 
 -18   1   1      113.81      114.62      3.60 o 
 -17   1   1      127.78      131.04      3.80 o 
 -16   1   1       44.52       47.66      2.07 o 
 -15   1   1      121.83      126.17      3.18 o 
 -14   1   1       43.68       42.88      1.83 o 
 -13   1   1       79.67       81.41      2.53 o 
 -12   1   1       16.62       21.19      1.32 o 
 -11   1   1      264.50      282.72      3.84 o 
 -10   1   1      173.41      169.75      2.66 o 
  -9   1   1      160.63      156.40      2.45 o 
  -8   1   1      208.59      220.44      2.92 o 
  -7   1   1      741.57      733.43      7.81 o 
  -6   1   1     1611.29     1776.73     18.50 o 
  -5   1   1     3986.12     4261.54     43.57 o 
  -4   1   1     3362.17     3550.60     35.50 o 
  -3   1   1      148.57      169.50      3.16 o 
  -2   1   1     1233.51     1264.55     21.43 o 
  -1   1   1     2896.37     2972.09     33.96 o 
   0   1   1       91.35       93.17      1.96 o 
   1   1   1     1797.35     1826.07     23.11 o 
   2   1   1      751.82      812.06     16.35 o 
   3   1   1    17500.54    18005.57    224.34 o 
   4   1   1      622.25      657.32      8.94 o 
   5   1   1     2691.68     2752.05     31.74 o 
   6   1   1       34.43       24.59      0.84 o 
   7   1   1       36.42       40.42      1.41 o 
   8   1   1      930.31      983.45      9.84 o 
   9   1   1      133.98      125.18      2.50 o 
  10   1   1        5.92        3.75      0.64 o 
  11   1   1      120.13      126.65      2.74 o 
  12   1   1        0.38        0.00      0.64 o 
  13   1   1      216.44      225.16      4.28 o 
  14   1   1       41.57       39.01      1.80 o 
  15   1   1        0.14        0.06      1.06 o 
  16   1   1       59.90       61.86      2.61 o 
  17   1   1        1.56        3.52      1.31 o 
  18   1   1       10.22        8.78      1.64 o 
  19   1   1      163.45      163.88      4.62 o 
  20   1   1       40.91       35.98      2.51 o 
  21   1   1      206.66      209.15      7.18 o 
  22   1   1       34.69       34.20      3.30 o 
  23   1   1        0.45       -1.45      2.78 o 
 -23   2   1       22.21       20.69      4.02 o 
 -22   2   1        2.51        2.63      2.97 o 
 -21   2   1        2.13        3.63      1.92 o 
 -20   2   1       72.29       66.54      4.49 o 
 -19   2   1       87.70       90.75      3.85 o 
 -18   2   1      339.80      343.92      6.36 o 
 -17   2   1      422.63      447.67      7.41 o 
 -16   2   1      624.81      623.96      9.26 o 
 -15   2   1       10.30        6.83      1.36 o 
 -14   2   1      361.42      362.55      5.97 o 
 -13   2   1        6.39        6.73      1.06 o 
 -12   2   1      953.13      955.88     12.23 o 
 -11   2   1     1977.01     2050.32     26.79 o 
 -10   2   1      162.53      194.31      4.15 o 
  -9   2   1      294.84      317.65      5.09 o 
  -8   2   1      405.02      447.70      6.64 o 
  -7   2   1      202.22      232.79      3.96 o 
  -6   2   1      268.97      348.36      5.57 o 
  -5   2   1      285.92      305.57      9.68 o 
  -4   2   1      135.47      148.07      2.86 o 
  -3   2   1      638.46      627.35      8.56 o 
  -2   2   1      273.29      274.06      4.03 o 
  -1   2   1      133.81      146.64      3.53 o 
   0   2   1     2729.25     2617.46    105.41 o 
   1   2   1     3614.25     3637.20     59.53 o 
   2   2   1      126.82      164.46      6.75 o 
   3   2   1      632.50      818.93     12.22 o 
   4   2   1     1077.92     1087.08     16.10 o 
   5   2   1        0.13        0.13      0.64 o 
   6   2   1       56.49       46.91      2.37 o 
   7   2   1     6406.56     6722.27    102.06 o 
   8   2   1      453.61      472.17      7.49 o 
   9   2   1      264.55      261.74      4.51 o 
  10   2   1        1.92       -0.72      0.88 o 
  11   2   1        0.71        2.97      0.86 o 
  12   2   1       95.00       95.15      3.35 o 
  13   2   1        0.59       -0.17      1.06 o 
  14   2   1      231.36      230.66      5.01 o 
  15   2   1      729.16      720.48     11.38 o 
  16   2   1      101.31       98.18      6.03 o 
  17   2   1        0.43        1.11      1.38 o 
  18   2   1       43.74       41.96      3.17 o 
  19   2   1        7.96        9.13      2.25 o 
  20   2   1       44.43       40.76      2.97 o 
  21   2   1       17.95       15.20      2.47 o 
  22   2   1      200.28      209.00      9.01 o 
  23   2   1       43.60       33.39      4.70 o 
 -22   3   1      107.22      115.58      8.59 o 
 -21   3   1      131.85      136.63      8.77 o 
 -20   3   1       18.20       15.47      4.24 o 
 -19   3   1       31.93       37.51      4.25 o 
 -18   3   1       18.33       24.79      3.50 o 
 -17   3   1       30.72       28.72      3.61 o 
 -16   3   1        3.76        4.89      2.24 o 
 -15   3   1      142.95      141.39     10.98 o 
 -14   3   1      355.81      355.38      9.75 o 
 -13   3   1       13.44       13.17      2.42 o 
 -12   3   1     1714.53     1644.06     30.36 o 
 -11   3   1      923.68      947.29     18.86 o 
 -10   3   1      194.24      167.73      5.59 o 
  -9   3   1       24.17       21.24      2.89 o 
  -8   3   1     1414.98     1393.31     40.53 o 
  -7   3   1     1167.49     1196.78     27.55 o 
  -6   3   1      368.64      370.27      6.66 o 
  -5   3   1        5.93        6.80      0.82 o 
  -4   3   1     1758.75     1858.17     27.76 o 
  -3   3   1     2623.15     2661.19     31.10 o 
  -2   3   1       58.42       65.80      1.86 o 
  -1   3   1      254.72      316.33     11.19 o 
   0   3   1       11.06        7.03      1.04 o 
   1   3   1        8.51        9.16      0.93 o 
   2   3   1        7.96        8.71      1.09 o 
   3   3   1     1124.87     1228.61     18.63 o 
   4   3   1        0.35       -0.42      0.54 o 
   5   3   1      641.73      608.03     12.11 o 
   6   3   1       16.97       18.96      1.69 o 
   7   3   1      118.65       39.00      5.19 o 
   8   3   1     1382.15     1388.07     31.20 o 
   9   3   1        7.35        3.14      1.70 o 
  10   3   1      442.04      404.38     10.67 o 
  11   3   1     2757.08     2759.33     48.11 o 
  12   3   1      359.15      366.82      9.66 o 
  13   3   1        0.50       -1.45      1.65 o 
  14   3   1        9.71        8.04      2.19 o 
  15   3   1      184.79      197.26      9.67 o 
  16   3   1        1.18        1.45      2.16 o 
  17   3   1        0.77        0.18      2.23 o 
  18   3   1       16.09       13.43      4.34 o 
  19   3   1        1.80       -0.30      2.40 o 
  20   3   1       28.23       33.14      5.82 o 
  21   3   1        0.02       -1.41      3.55 o 
  22   3   1      106.53      106.64     15.17 o 
 -20   4   1       58.06       57.50      5.47 o 
 -19   4   1        2.13        5.85      2.99 o 
 -18   4   1      134.76      129.78      7.00 o 
 -17   4   1       49.97       60.69      5.05 o 
 -16   4   1       25.30       27.28      5.28 o 
 -15   4   1      991.18      966.36     20.75 o 
 -14   4   1       83.98       88.26      5.31 o 
 -13   4   1      181.95      188.04      6.82 o 
 -12   4   1       90.30       85.73      4.61 o 
 -11   4   1      172.83      170.73      6.03 o 
 -10   4   1        0.07        0.94      1.49 o 
  -9   4   1        2.87        3.77      1.55 o 
  -8   4   1     3043.08     2941.72     50.40 o 
  -7   4   1       50.92       53.29      3.14 o 
  -6   4   1      115.33      100.41      4.23 o 
  -5   4   1       39.25       41.20      1.83 o 
  -4   4   1      327.53      327.40      5.07 o 
  -3   4   1      445.66      476.03      7.86 o 
  -2   4   1      611.44      601.38     15.44 o 
  -1   4   1       36.12       27.34      3.18 o 
   0   4   1      185.39      184.49      5.33 o 
   1   4   1      960.11      931.83     14.70 o 
   2   4   1      357.36      350.42      6.66 o 
   3   4   1       73.02       66.27      2.61 o 
   4   4   1     1050.13      998.64     12.73 o 
   5   4   1       55.64       59.23      2.12 o 
   6   4   1      487.44      477.69      8.69 o 
   7   4   1     1609.84     1624.26     29.13 o 
   8   4   1        9.72        8.16      1.77 o 
   9   4   1        2.22        2.52      1.61 o 
  10   4   1       65.76       65.73      9.01 o 
  11   4   1       11.21        8.35      2.05 o 
  12   4   1      163.65      156.43      6.05 o 
  13   4   1       19.29       18.60      3.34 o 
  14   4   1        0.25       -1.82      1.82 o 
  15   4   1      284.85      293.77      9.47 o 
  16   4   1      409.13      437.14     12.28 o 
  17   4   1       29.75       32.21      4.02 o 
  18   4   1        0.30        0.75      2.64 o 
  19   4   1      240.55      227.68      9.14 o 
  20   4   1       21.28       20.45      4.21 o 
 -18   5   1       36.62       32.82      5.26 o 
 -17   5   1       14.49        9.78      4.08 o 
 -16   5   1        0.14       -0.28      2.31 o 
 -15   5   1       16.59       13.36      2.93 o 
 -14   5   1       27.32       23.33      3.32 o 
 -13   5   1       21.17       15.28      2.91 o 
 -12   5   1        5.90        5.76      2.15 o 
 -11   5   1       82.24       79.13      4.47 o 
 -10   5   1       83.75       82.26      4.36 o 
  -9   5   1      359.49      349.56      9.05 o 
  -8   5   1      101.77      116.47      7.98 o 
  -7   5   1      474.00      461.30      8.87 o 
  -6   5   1      276.58      273.35      7.05 o 
  -5   5   1      195.33      192.42      5.35 o 
  -4   5   1     1147.99     1070.69     17.11 o 
  -3   5   1       61.59       56.54      3.08 o 
  -2   5   1      124.11      116.90      6.56 o 
  -1   5   1      190.69      184.45      7.84 o 
   0   5   1      489.36      460.60     13.67 o 
   1   5   1        7.83        9.14      1.36 o 
   2   5   1        0.69        0.98      1.56 o 
   3   5   1       21.82       25.16      2.41 o 
   4   5   1      666.13      638.33     13.36 o 
   5   5   1       26.29       23.85      2.12 o 
   6   5   1       81.22       84.25      3.74 o 
   7   5   1       11.19       11.94      1.97 o 
   8   5   1      130.61      131.22      6.89 o 
   9   5   1      410.05      411.81     10.28 o 
  10   5   1      158.48      177.93      6.36 o 
  11   5   1      775.02      738.06     21.60 o 
  12   5   1      332.98      354.89     13.36 o 
  13   5   1      103.77      106.23      5.69 o 
  14   5   1        4.64        5.11      2.49 o 
  15   5   1       31.36       34.59      4.04 o 
  16   5   1       10.49       10.81      3.09 o 
  17   5   1       48.64       45.56      4.80 o 
 -14   6   1      126.83      125.08     13.92 o 
 -13   6   1      190.29      177.94      6.14 o 
 -12   6   1        0.15       -0.13      2.24 o 
 -11   6   1        0.26        1.02      2.22 o 
 -10   6   1      119.16      113.18      5.65 o 
  -9   6   1       95.93       97.74      4.87 o 
  -8   6   1       40.15       42.17      3.77 o 
  -7   6   1        3.80        5.45      1.88 o 
  -6   6   1       12.13       13.36      2.04 o 
  -5   6   1      102.98      105.90      7.91 o 
  -4   6   1       25.52       20.57      2.86 o 
  -3   6   1      240.42      245.57     14.68 o 
  -2   6   1        2.39        2.49      2.75 o 
  -1   6   1        3.29        4.22      2.84 o 
   0   6   1     1727.93     1638.57     37.88 o 
   1   6   1       25.42       29.60      4.28 o 
   2   6   1      281.94      284.42      9.23 o 
   3   6   1      246.78      252.13      9.84 o 
   4   6   1      107.04      118.65      5.84 o 
   5   6   1      202.99      219.16      8.47 o 
   6   6   1       16.37       11.82      2.01 o 
   7   6   1       49.63       44.52      3.40 o 
   8   6   1      133.91      144.80      5.97 o 
   9   6   1      163.36      159.88      6.07 o 
  10   6   1       37.52       45.63      4.76 o 
  11   6   1       31.39       32.76      5.19 o 
  12   6   1        1.23       -1.23      2.49 o 
  13   6   1       44.80       41.47      4.19 o 
  14   6   1        1.06        0.61      4.95 o 
  -9   7   1      193.08      176.02     14.79 o 
  -8   7   1       22.59       20.99      3.50 o 
  -7   7   1       35.18       30.35      4.11 o 
  -6   7   1      145.04      157.82     14.90 o 
  -5   7   1       43.96       58.05      4.65 o 
  -4   7   1      638.73      618.71     27.96 o 
  -3   7   1       20.32       25.53      7.16 o 
  -2   7   1       88.26       73.64      9.93 o 
  -1   7   1        9.71       12.14      5.81 o 
   1   7   1        6.67       14.81      5.98 o 
   2   7   1       31.22       37.70      7.71 o 
   3   7   1        3.04       -1.98      2.72 o 
   4   7   1       27.11       25.98      8.82 o 
   5   7   1       17.47       14.19      3.24 o 
   6   7   1      202.07      221.88     16.23 o 
   7   7   1       73.44       69.82      5.95 o 
   8   7   1       11.90       20.39      6.93 o 
 -24   0   2       22.23       20.48      3.45 o 
 -23   0   2      831.13      829.18     20.12 o 
 -22   0   2      133.73      127.81      6.30 o 
 -21   0   2        2.74        6.65      2.54 o 
 -20   0   2       39.79       38.74      6.03 o 
 -19   0   2        4.89        4.10      2.30 o 
 -18   0   2      113.73      106.42      7.20 o 
 -17   0   2      710.20      700.44     24.38 o 
 -16   0   2        4.08        4.62      2.03 o 
 -15   0   2        5.76        5.65      2.23 o 
 -14   0   2      546.59      515.22      8.43 o 
 -13   0   2     2733.59     2824.01     39.86 o 
 -12   0   2      945.11      995.00     15.33 o 
 -11   0   2     2981.49     3071.18     42.63 o 
 -10   0   2     2187.46     2167.15     30.51 o 
  -9   0   2      102.20      124.96      2.86 o 
  -8   0   2      311.55      265.78      4.65 o 
  -7   0   2      726.60      750.28     10.18 o 
  -6   0   2       14.44       13.96      0.99 o 
  -5   0   2      262.27      300.61      4.70 o 
  -4   0   2     3824.85     3905.08     53.05 o 
  -3   0   2     8069.58     8090.35    108.77 o 
  -2   0   2       31.27       38.44      1.28 o 
  -1   0   2     9545.52     9678.86    129.91 o 
   0   0   2      376.96      372.29      5.57 o 
   1   0   2        0.38        0.17      0.55 o 
   2   0   2     9877.35    10130.48    159.46 o 
   3   0   2     7976.07     7993.57    107.41 o 
   4   0   2    13953.35    14325.50    172.65 o 
   5   0   2     1555.85     1584.82     20.09 o 
   6   0   2        6.43       12.06      1.71 o 
   7   0   2     1862.50     1754.44     22.40 o 
   8   0   2     5611.57     5574.28     75.53 o 
   9   0   2      302.43      305.62      5.77 o 
  10   0   2     1703.10     1919.03     24.88 o 
  11   0   2     1544.02     1550.58     20.61 o 
  12   0   2       41.01       36.54      2.58 o 
  13   0   2       51.87       51.29      2.59 o 
  14   0   2      298.17      317.31      7.75 o 
  15   0   2      144.15      142.83      5.00 o 
  16   0   2        0.79       -1.25      1.71 o 
  17   0   2       14.72       16.91      5.23 o 
  18   0   2       37.71       42.13      3.82 o 
  19   0   2       30.10       29.10      7.03 o 
  20   0   2      236.06      255.00      8.77 o 
  21   0   2      266.20      260.26     13.57 o 
  22   0   2     1180.51     1179.38     26.44 o 
  23   0   2      503.20      517.78     24.72 o 
 -24   1   2       82.29       88.80      7.89 o 
 -23   1   2       16.39       21.68      2.95 o 
 -22   1   2      414.65      418.84      9.84 o 
 -21   1   2      116.38      127.36      5.17 o 
 -20   1   2        0.90       -0.34      1.47 o 
 -19   1   2      431.22      430.26      8.29 o 
 -18   1   2       10.39       14.62      1.73 o 
 -17   1   2      405.71      410.85      7.23 o 
 -16   1   2      446.56      453.82      6.62 o 
 -15   1   2      721.71      745.05      9.47 o 
 -14   1   2      185.44      188.16      3.57 o 
 -13   1   2      424.69      430.00      6.58 o 
 -12   1   2       14.66       13.56      1.16 o 
 -11   1   2      117.23      124.10      2.35 o 
 -10   1   2      375.79      373.71      4.57 o 
  -9   1   2     3427.38     3642.01     33.71 o 
  -8   1   2       60.45       79.97      1.69 o 
  -7   1   2     3378.57     3475.83     31.92 o 
  -6   1   2     1527.46     1580.40     20.07 o 
  -5   1   2       63.84       85.60      1.58 o 
  -4   1   2     8441.88     8378.66     73.67 o 
  -3   1   2      121.44      113.92      2.16 o 
  -2   1   2     1166.44     1217.48     25.69 o 
  -1   1   2     1701.66     1738.96     24.75 o 
   0   1   2     5496.59     5522.65    135.70 o 
   1   1   2        6.77        5.33      0.79 o 
   2   1   2      446.57      472.74      5.85 o 
   3   1   2    10797.11    11127.69    123.23 o 
   4   1   2     5888.34     6054.95     85.23 o 
   5   1   2       90.22       68.26      2.61 o 
   6   1   2     7685.02     8144.69     83.37 o 
   7   1   2      329.21      356.86      3.90 o 
   8   1   2     1010.64     1049.42     10.54 o 
   9   1   2      529.86      510.36      5.76 o 
  10   1   2       22.37       29.99      1.44 o 
  11   1   2      512.65      502.39      6.23 o 
  12   1   2      721.81      697.94      8.93 o 
  13   1   2      231.18      227.68      3.99 o 
  14   1   2       32.51       33.35      1.71 o 
  15   1   2      612.29      608.90      8.70 o 
  16   1   2      140.84      136.20      3.68 o 
  17   1   2      165.14      157.82      4.05 o 
  18   1   2      948.42      964.38     16.30 o 
  19   1   2      274.95      291.03      6.38 o 
  20   1   2        0.55        0.21      1.47 o 
  21   1   2        2.14       -0.25      2.29 o 
  22   1   2        0.27        1.06      2.16 o 
  23   1   2        7.48        9.33      2.90 o 
 -23   2   2        2.09        2.68      3.64 o 
 -22   2   2        0.35       -1.67      2.82 o 
 -21   2   2        0.57       -1.44      2.60 o 
 -20   2   2       83.78       80.07      3.70 o 
 -19   2   2       23.52       21.03      2.17 o 
 -18   2   2      202.35      208.98      5.31 o 
 -17   2   2       16.77       17.29      1.80 o 
 -16   2   2       29.97       35.41      2.08 o 
 -15   2   2      418.93      428.15      6.87 o 
 -14   2   2       26.54       28.09      1.67 o 
 -13   2   2     1730.12     1749.89     21.07 o 
 -12   2   2      391.64      365.61      6.65 o 
 -11   2   2     1521.01     1517.81     20.43 o 
 -10   2   2      114.67      100.43      2.93 o 
  -9   2   2      183.94      195.99      3.71 o 
  -8   2   2     5333.71     5702.21     59.82 o 
  -7   2   2      314.50      311.97      4.39 o 
  -6   2   2       60.42       69.76      1.93 o 
  -5   2   2      597.05      695.13     11.03 o 
  -4   2   2      878.39      882.23     29.35 o 
  -3   2   2       24.75       25.79      1.09 o 
  -2   2   2     1821.66     1858.57     27.68 o 
  -1   2   2       20.77       29.50      1.33 o 
   0   2   2       48.27       51.94      1.44 o 
   1   2   2      129.30      143.02      3.32 o 
   2   2   2     5024.68     5248.65     65.77 o 
   3   2   2     1255.34     1236.51     21.13 o 
   4   2   2      510.49      487.96      8.15 o 
   5   2   2      681.37      674.86      9.66 o 
   6   2   2     1085.70     1073.29     15.08 o 
   7   2   2     4638.30     4767.41     68.23 o 
   8   2   2      632.20      607.54      8.51 o 
   9   2   2       52.46       58.92      1.97 o 
  10   2   2        6.04        1.87      1.67 o 
  11   2   2       72.89       64.55      3.05 o 
  12   2   2        1.11       -1.02      1.71 o 
  13   2   2       19.86       17.84      1.63 o 
  14   2   2      173.39      166.28      4.23 o 
  15   2   2      120.48      119.10      4.14 o 
  16   2   2      154.07      146.93      4.23 o 
  17   2   2       61.32       67.90      4.57 o 
  18   2   2        5.75        7.44      2.24 o 
  19   2   2      293.94      293.39     10.84 o 
  20   2   2       36.64       39.07      3.36 o 
  21   2   2       99.04      103.50      4.87 o 
  22   2   2       94.36       79.98     10.74 o 
 -22   3   2       42.76       40.64      5.63 o 
 -21   3   2       77.55       68.30      8.65 o 
 -20   3   2       88.95       87.71      6.66 o 
 -19   3   2       36.78       39.26      5.09 o 
 -18   3   2        1.33        1.10      2.27 o 
 -17   3   2      191.02      191.45      7.47 o 
 -16   3   2       83.98       80.64      5.26 o 
 -15   3   2       34.97       35.39      4.06 o 
 -14   3   2      280.02      294.69      8.78 o 
 -13   3   2       23.73       19.31      2.69 o 
 -12   3   2     2009.86     1994.44     36.05 o 
 -11   3   2       47.47       43.98      3.36 o 
 -10   3   2       11.57       12.43      1.99 o 
  -9   3   2     1052.73     1043.51     34.69 o 
  -8   3   2     1157.19     1036.99    137.20 o 
  -6   3   2      374.07      383.61      8.42 o 
  -5   3   2       66.56       70.13      1.99 o 
  -4   3   2      157.88      152.39      2.90 o 
  -3   3   2       43.03       36.94      1.38 o 
  -2   3   2     1013.95     1052.53     12.97 o 
  -1   3   2       61.78       51.64      2.10 o 
   0   3   2     1302.06     1413.23     21.15 o 
   1   3   2      316.29      334.38      6.23 o 
   2   3   2        0.74        1.98      0.88 o 
   3   3   2      102.26      114.51      4.73 o 
   4   3   2       23.11       35.88      1.58 o 
   5   3   2      218.06      211.20     12.52 o 
   6   3   2       17.86       10.73      1.43 o 
   7   3   2        0.28       -0.97      0.98 o 
   8   3   2        5.77        3.90      1.81 o 
   9   3   2       34.37       33.67      4.31 o 
  10   3   2      454.25      436.23     10.49 o 
  11   3   2     1088.79     1110.27     21.78 o 
  12   3   2       88.39       81.35      4.69 o 
  13   3   2       14.77       13.31      2.53 o 
  14   3   2       60.40       51.82      4.21 o 
  15   3   2      161.80      166.96      6.78 o 
  16   3   2       55.32       51.00      4.40 o 
  17   3   2       79.05       81.52      4.70 o 
  18   3   2       21.28       24.93      3.08 o 
  19   3   2      188.92      200.92      8.01 o 
  20   3   2       50.23       56.88      6.24 o 
  21   3   2       15.96       26.96      6.90 o 
 -20   4   2      157.37      155.08      7.73 o 
 -19   4   2        2.65        1.04      2.55 o 
 -18   4   2       40.69       46.54      8.54 o 
 -17   4   2      266.52      247.56      8.91 o 
 -16   4   2      113.69      110.67      6.89 o 
 -15   4   2        6.22        4.37      2.39 o 
 -14   4   2        4.30        3.77      3.00 o 
 -13   4   2       33.87       34.54      3.38 o 
 -12   4   2      120.82      128.06      5.41 o 
 -11   4   2        1.45        0.14      1.58 o 
 -10   4   2       14.13       12.33      3.58 o 
  -9   4   2     1075.45     1029.89     20.02 o 
  -8   4   2      457.39      438.17     18.86 o 
  -7   4   2       91.84       93.26      3.32 o 
  -6   4   2      188.43      196.22      4.75 o 
  -5   4   2      281.75      283.01      6.04 o 
  -4   4   2      148.47      154.72      3.10 o 
  -3   4   2       15.38       17.53      1.38 o 
  -2   4   2        2.47        1.30      0.61 o 
  -1   4   2      144.22      152.03      4.90 o 
   0   4   2      130.37      144.50      3.72 o 
   1   4   2        0.12       -0.17      0.90 o 
   2   4   2       58.20       57.47      2.56 o 
   3   4   2       43.69       43.12      2.35 o 
   4   4   2      158.62      171.34      6.45 o 
   5   4   2        9.06        9.00      1.14 o 
   6   4   2      198.84      191.30      6.81 o 
   7   4   2      933.99      895.03     17.55 o 
   8   4   2       14.51        9.60      1.96 o 
   9   4   2      150.99      158.55      5.66 o 
  10   4   2        8.40        7.97      1.98 o 
  11   4   2        7.62        7.92      2.15 o 
  12   4   2       91.60       92.72      5.01 o 
  13   4   2        4.26        4.27      2.17 o 
  14   4   2       28.98       26.95      3.42 o 
  15   4   2        1.70        1.28      2.61 o 
  16   4   2      201.32      209.83      8.21 o 
  17   4   2       16.68       34.67      4.52 o 
  18   4   2      113.32      119.16      7.26 o 
  19   4   2        0.02       -2.62      2.62 o 
 -18   5   2       10.02       12.59      4.08 o 
 -17   5   2       24.97       19.93      3.15 o 
 -16   5   2        1.00        0.99      2.11 o 
 -15   5   2        0.64        0.42      1.99 o 
 -14   5   2       23.16       23.12      2.85 o 
 -13   5   2        0.99       -1.37      1.67 o 
 -12   5   2        4.97        2.88      1.74 o 
 -11   5   2        3.18        3.07      1.71 o 
 -10   5   2       72.06       68.35      3.70 o 
  -9   5   2      107.95      106.36      9.19 o 
  -8   5   2      116.89      118.71      4.88 o 
  -7   5   2       80.87       76.50      3.82 o 
  -6   5   2       37.91       39.92      2.81 o 
  -5   5   2     1066.29     1031.25     19.37 o 
  -4   5   2      181.47      176.77      4.56 o 
  -3   5   2      367.41      368.94      7.26 o 
  -2   5   2       60.38       60.74      3.35 o 
  -1   5   2       50.13       50.28      3.07 o 
   0   5   2        9.38        9.28      1.84 o 
   1   5   2       21.94       19.29      3.40 o 
   2   5   2       14.03       12.81      2.02 o 
   3   5   2      260.54      241.79      6.88 o 
   4   5   2       38.71       27.01      3.21 o 
   5   5   2       17.41       14.19      1.96 o 
   6   5   2        0.38       -0.49      2.75 o 
   7   5   2        3.62        0.85      1.50 o 
   8   5   2        0.77        2.03      1.73 o 
   9   5   2        9.70        9.25      2.18 o 
  10   5   2      199.74      187.74      9.33 o 
  11   5   2        2.70       -1.75      2.41 o 
  12   5   2      341.60      366.94     10.41 o 
  13   5   2      132.47      153.34      6.61 o 
  14   5   2       13.80       13.05      3.06 o 
  15   5   2        1.31       -0.78      2.44 o 
  16   5   2       38.99       36.92      4.39 o 
  17   5   2        0.01       -1.56      3.17 o 
 -14   6   2      110.09      131.22     14.26 o 
 -13   6   2        0.01        1.13      3.46 o 
 -12   6   2        8.45        5.97      2.57 o 
 -11   6   2        1.79        1.95      2.11 o 
 -10   6   2       37.48       40.87      3.64 o 
  -9   6   2       51.06       51.98      3.95 o 
  -8   6   2        0.03       -0.47      1.73 o 
  -7   6   2      232.47      240.46      6.98 o 
  -6   6   2       48.52       44.34      3.05 o 
  -5   6   2      115.41      125.00      6.46 o 
  -4   6   2       17.28       11.20      1.81 o 
  -3   6   2       48.08       45.51      4.70 o 
  -2   6   2       48.49       48.31      3.31 o 
  -1   6   2        0.04       -0.37      3.04 o 
   0   6   2       16.70       15.23      2.38 o 
   1   6   2      239.42      231.75      6.93 o 
   2   6   2        2.19        1.74      2.16 o 
   3   6   2       65.65       62.67      4.58 o 
   4   6   2       43.87       41.30      4.09 o 
   5   6   2       33.65       33.35      4.41 o 
   6   6   2        1.39        1.58      1.64 o 
   7   6   2        9.85        8.84      2.67 o 
   8   6   2       72.63       74.82      4.38 o 
   9   6   2       30.92       29.86      3.26 o 
  10   6   2       21.66       18.62      2.99 o 
  11   6   2        0.07       -2.32      2.35 o 
  12   6   2       14.03       14.58      3.08 o 
  13   6   2        1.57        3.06      5.21 o 
  -8   7   2       25.17       28.97      4.08 o 
  -7   7   2       60.71       64.29      6.64 o 
  -6   7   2       17.72       17.09      3.24 o 
  -5   7   2        7.98        3.90      5.15 o 
  -4   7   2       36.47       23.62      6.84 o 
  -3   7   2      141.41      136.95     12.10 o 
  -2   7   2       14.35       12.95      5.71 o 
  -1   7   2       16.43       14.75      6.09 o 
   0   7   2       46.32       55.04      8.78 o 
   1   7   2        0.37       -0.81      4.87 o 
   2   7   2        1.23       -1.18      2.36 o 
   3   7   2        5.59        6.33      3.26 o 
   4   7   2        4.34       -3.20      4.69 o 
   5   7   2      135.80      141.32      7.57 o 
   6   7   2       17.43       18.13      4.75 o 
   7   7   2      117.67      155.08     13.80 o 
 -24   1   3       98.70       90.89      9.30 o 
 -23   1   3        8.72        8.21      2.42 o 
 -22   1   3       22.05       19.76      2.27 o 
 -21   1   3      119.80      120.61      5.88 o 
 -20   1   3      148.67      145.89      5.01 o 
 -19   1   3       33.10       30.35      2.41 o 
 -18   1   3      140.51      140.45      4.22 o 
 -17   1   3        2.68        4.32      1.35 o 
 -16   1   3       10.39       12.64      1.35 o 
 -15   1   3      288.77      299.98      4.93 o 
 -14   1   3      178.31      178.89      3.66 o 
 -13   1   3       66.82       71.14      2.19 o 
 -12   1   3      201.55      206.30      3.52 o 
 -11   1   3        2.37        0.71      0.61 o 
 -10   1   3      334.52      351.89      4.20 o 
  -9   1   3       14.65       25.29      1.09 o 
  -8   1   3       54.23       71.61      1.53 o 
  -7   1   3      917.63      996.04      9.39 o 
  -6   1   3      354.79      369.51      4.55 o 
  -5   1   3     2541.16     2678.25     33.20 o 
  -4   1   3      787.56      774.68      7.08 o 
  -3   1   3      208.13      199.60      2.63 o 
  -2   1   3       30.86       21.01      0.82 o 
  -1   1   3      600.71      588.64      6.74 o 
   0   1   3      730.86      739.30      8.28 o 
   1   1   3       10.25       11.39      0.77 o 
   2   1   3      388.42      432.03      5.65 o 
   3   1   3       35.02       50.72      1.76 o 
   4   1   3     2343.21     2374.04     56.13 o 
   5   1   3      451.25      494.01      8.98 o 
   6   1   3       30.06       30.07      1.09 o 
   7   1   3     1033.57     1102.36     11.72 o 
   8   1   3      135.37      149.30      2.46 o 
   9   1   3        4.18        1.67      0.59 o 
  10   1   3       76.40       73.95      1.96 o 
  11   1   3      137.51      147.84      2.82 o 
  12   1   3        3.56        4.27      0.89 o 
  13   1   3      783.45      820.32     10.19 o 
  14   1   3        5.22        7.31      1.16 o 
  15   1   3       22.24       21.64      1.65 o 
  16   1   3       58.04       57.68      2.62 o 
  17   1   3        4.53        3.22      1.37 o 
  18   1   3      179.56      171.45      4.66 o 
  19   1   3        0.13       -0.84      1.37 o 
  20   1   3        1.97        1.21      1.95 o 
  21   1   3        3.80        0.26      2.08 o 
  22   1   3       59.14       51.45      3.97 o 
  23   1   3        4.21        2.81      2.38 o 
 -23   2   3       43.92       38.82      4.81 o 
 -22   2   3       57.39       51.00      5.13 o 
 -21   2   3       45.03       46.51      4.79 o 
 -20   2   3       37.43       35.72      4.06 o 
 -19   2   3      154.06      162.05      4.80 o 
 -18   2   3        1.08        1.49      1.24 o 
 -17   2   3      272.84      274.55      5.32 o 
 -16   2   3       19.66       18.35      1.58 o 
 -15   2   3       52.82       53.49      2.30 o 
 -14   2   3      243.02      253.10      4.64 o 
 -13   2   3        2.36        0.49      0.90 o 
 -12   2   3       20.32       18.09      1.73 o 
 -11   2   3       63.06       68.70      2.77 o 
 -10   2   3      218.71      194.93      4.23 o 
  -9   2   3     1418.96     1515.87     18.18 o 
  -8   2   3      123.95      122.59      2.25 o 
  -7   2   3      242.97      218.10      3.06 o 
  -6   2   3     2076.20     2299.72     28.63 o 
  -5   2   3        5.31        8.96      0.80 o 
  -4   2   3      163.44      166.89      3.67 o 
  -3   2   3      431.87      476.08     14.08 o 
  -2   2   3      731.18      774.96     12.01 o 
  -1   2   3       94.29       87.36      2.17 o 
   0   2   3      741.45      827.57     11.95 o 
   1   2   3     1274.34     1300.16     35.76 o 
   2   2   3      549.93      550.91      8.12 o 
   3   2   3      277.79      248.85      4.85 o 
   4   2   3     2264.70     2391.79     30.67 o 
   5   2   3       84.27       73.87      2.23 o 
   6   2   3      435.67      514.15      8.24 o 
   7   2   3      823.91      940.26     12.24 o 
   8   2   3      731.23      711.08     10.16 o 
   9   2   3     1381.07     1383.94     18.47 o 
  10   2   3      316.19      331.53      5.92 o 
  11   2   3      879.29      918.92     13.35 o 
  12   2   3      106.82      101.21      3.62 o 
  13   2   3       15.85       14.92      2.04 o 
  14   2   3        0.06       -1.73      1.73 o 
  15   2   3        2.56        3.40      1.38 o 
  16   2   3        0.39       -0.48      1.32 o 
  17   2   3       52.16       52.47      3.15 o 
  18   2   3       72.98       75.84      4.16 o 
  19   2   3       10.05       12.33      2.44 o 
  20   2   3       42.56       45.20      4.02 o 
  21   2   3        0.76        0.11      2.02 o 
  22   2   3        9.39       11.56      6.26 o 
 -22   3   3        7.81        6.45      3.49 o 
 -21   3   3      199.15      214.18      9.84 o 
 -20   3   3       84.00       96.16      5.65 o 
 -19   3   3       10.06        6.88      2.42 o 
 -18   3   3      258.64      270.14      9.23 o 
 -17   3   3      153.59      160.64      6.82 o 
 -16   3   3       26.30       31.19      3.50 o 
 -15   3   3      591.64      574.55     13.87 o 
 -14   3   3       13.75       16.62      2.62 o 
 -13   3   3       71.21       82.42      5.07 o 
 -12   3   3      218.33      229.21      7.24 o 
 -11   3   3        3.68        4.59      1.96 o 
 -10   3   3      123.18      119.23      4.13 o 
  -9   3   3        9.05        7.68      1.53 o 
  -5   3   3      241.14      234.41      3.77 o 
  -4   3   3       83.86      104.44      2.45 o 
  -3   3   3     1246.98     1291.30     15.96 o 
  -2   3   3     3093.90     3238.90     37.87 o 
  -1   3   3       20.80       36.22      1.44 o 
   0   3   3     1776.50     1903.94     22.79 o 
   1   3   3     1345.74     1354.47     16.61 o 
   2   3   3       10.27       22.00      1.45 o 
   3   3   3       65.62       58.31      2.22 o 
   4   3   3       80.28       69.06      2.28 o 
   5   3   3      314.19      297.78      6.78 o 
   6   3   3        4.42        2.58      0.95 o 
   7   3   3       14.81       22.17      2.89 o 
   8   3   3       12.47        8.68      3.59 o 
   9   3   3        8.95        6.39      1.75 o 
  10   3   3      101.57      109.56      4.79 o 
  11   3   3        0.24        0.35      1.72 o 
  12   3   3      852.39      856.66     18.17 o 
  13   3   3      137.19      147.48      6.10 o 
  14   3   3      318.68      302.45      9.28 o 
  15   3   3      356.54      370.14     13.12 o 
  16   3   3      107.63      119.15      5.18 o 
  17   3   3       19.55       17.41      2.79 o 
  18   3   3       23.17       29.91      3.75 o 
  19   3   3      348.61      370.74     11.07 o 
  20   3   3        3.99        2.15      3.81 o 
  21   3   3       49.24       51.51      6.30 o 
 -20   4   3        1.05        0.22      2.44 o 
 -19   4   3      140.24      126.22      6.46 o 
 -18   4   3       32.63       27.96      3.32 o 
 -17   4   3        0.11        0.70      2.90 o 
 -16   4   3        3.54        3.29      2.07 o 
 -15   4   3       79.04       73.50      4.43 o 
 -14   4   3        6.17        6.88      2.00 o 
 -13   4   3      338.43      334.36      8.25 o 
 -12   4   3      346.33      358.60      8.38 o 
 -11   4   3      900.85      892.23     15.89 o 
 -10   4   3      180.23      186.46      5.32 o 
  -9   4   3        1.96        2.29      1.53 o 
  -8   4   3       59.66       61.18      4.57 o 
  -7   4   3      687.41      658.88     19.89 o 
  -6   4   3      703.39      686.86     11.90 o 
  -5   4   3      145.45      137.55      3.93 o 
  -4   4   3     1289.78     1326.92     18.32 o 
  -3   4   3       64.04       58.90      1.95 o 
  -2   4   3      157.74      161.51      3.33 o 
  -1   4   3       32.75       33.14      1.65 o 
   0   4   3       45.04       40.80      2.31 o 
   1   4   3        4.97        4.84      1.04 o 
   2   4   3      880.42      899.66     12.85 o 
   3   4   3       27.39       23.05      1.72 o 
   4   4   3      175.55      195.42      4.55 o 
   5   4   3      375.71      343.54      8.17 o 
   6   4   3      191.21      166.28      5.28 o 
   7   4   3      887.59      794.61     16.14 o 
   8   4   3      509.38      478.27     11.19 o 
   9   4   3       89.83      102.33      4.82 o 
  10   4   3      127.61      132.36      5.42 o 
  11   4   3       32.63       35.35      3.47 o 
  12   4   3      138.71      144.25      6.11 o 
  13   4   3       65.01       59.86      4.60 o 
  14   4   3      252.32      242.68      8.47 o 
  15   4   3      381.14      407.53     14.50 o 
  16   4   3      212.40      210.92      8.35 o 
  17   4   3       77.97       82.09      5.98 o 
  18   4   3       34.29       26.88      4.19 o 
  19   4   3      100.97      103.49      7.46 o 
 -18   5   3       30.16       34.30      5.52 o 
 -17   5   3      267.32      277.00      9.81 o 
 -16   5   3       81.23       77.88      5.64 o 
 -15   5   3      238.19      245.86      8.75 o 
 -14   5   3      127.27      113.51      6.11 o 
 -13   5   3        3.21        0.74      2.04 o 
 -12   5   3       94.61      105.72      5.37 o 
 -11   5   3      105.22       96.89      5.00 o 
 -10   5   3       16.87       17.11      2.53 o 
  -9   5   3      179.56      166.51      5.94 o 
  -8   5   3      135.15      136.12      5.18 o 
  -7   5   3      272.42      276.02      7.47 o 
  -6   5   3       27.60       30.87      2.65 o 
  -5   5   3       45.54       36.78      2.66 o 
  -4   5   3        9.60       10.40      1.57 o 
  -3   5   3      411.19      395.90     10.12 o 
  -2   5   3      624.51      624.31     13.29 o 
  -1   5   3      738.75      743.26     15.27 o 
   0   5   3      802.84      826.66     16.64 o 
   1   5   3       47.72       48.13      3.35 o 
   2   5   3      254.47      252.23      7.23 o 
   3   5   3      419.39      385.32      9.58 o 
   4   5   3      464.52      427.32      9.67 o 
   5   5   3       34.36       34.67      2.74 o 
   6   5   3       87.97       80.39      4.69 o 
   7   5   3        0.44        2.05      1.65 o 
   8   5   3       21.67       15.67      2.48 o 
   9   5   3        4.46        5.91      2.08 o 
  10   5   3        0.12       -1.20      1.82 o 
  11   5   3        1.00        0.34      1.95 o 
  12   5   3      152.80      174.01      6.98 o 
  13   5   3      160.45      169.51      7.08 o 
  14   5   3       55.87       53.08      6.63 o 
  15   5   3      159.86      178.29      7.74 o 
  16   5   3      110.46      107.62      7.04 o 
  17   5   3       68.57       66.05     10.69 o 
 -14   6   3       16.04       11.72      6.09 o 
 -13   6   3      399.27      404.87     16.98 o 
 -12   6   3      131.69      137.16      7.90 o 
 -11   6   3      420.54      429.76     11.43 o 
 -10   6   3      258.41      255.07      8.07 o 
  -9   6   3        9.91        8.70      2.67 o 
  -8   6   3       24.10       22.57      3.82 o 
  -7   6   3       33.27       32.37      2.99 o 
  -6   6   3      140.16      139.48      5.11 o 
  -5   6   3      115.42      123.99      7.20 o 
  -4   6   3       39.39       39.70      3.02 o 
  -3   6   3       21.92       20.17      3.07 o 
  -2   6   3      192.08      197.18      6.53 o 
  -1   6   3      315.40      297.39      8.31 o 
   0   6   3        0.02       -1.71      1.76 o 
   1   6   3       76.48       82.43      4.52 o 
   2   6   3       74.12       75.90      5.17 o 
   3   6   3      250.99      246.30      9.79 o 
   4   6   3      344.68      311.29     10.83 o 
   5   6   3       54.47       46.33      4.69 o 
   6   6   3      205.30      219.18      6.67 o 
   7   6   3       78.32       76.99      5.30 o 
   8   6   3      361.61      380.93     10.04 o 
   9   6   3      128.63      143.38      5.94 o 
  10   6   3       28.75       28.22      3.39 o 
  11   6   3       88.19       95.41      5.69 o 
  12   6   3       50.98       49.81      4.53 o 
  13   6   3      107.66       84.40     11.83 o 
  -8   7   3       14.40       10.63      6.46 o 
  -7   7   3      193.85      220.90      6.98 o 
  -6   7   3        0.02       -1.92      1.92 o 
  -5   7   3       18.84       13.42      2.21 o 
  -4   7   3      151.27      153.35      7.04 o 
  -3   7   3        1.98        5.02      5.25 o 
  -2   7   3      141.79      156.91      7.06 o 
  -1   7   3      221.36      231.26      8.65 o 
   0   7   3       68.95       65.51      5.02 o 
   1   7   3       36.42       36.52      6.62 o 
   2   7   3      149.48      163.79      7.58 o 
   3   7   3      157.25      166.64     11.27 o 
   4   7   3      113.56      137.71      9.78 o 
   5   7   3       26.65       34.18      4.66 o 
   6   7   3        4.01        6.23      6.24 o 
   7   7   3       18.59       24.00      8.08 o 
 -24   0   4        2.04        4.79      2.75 o 
 -23   0   4      156.93      158.37      7.24 o 
 -22   0   4       19.38       20.86      3.36 o 
 -21   0   4      376.75      366.50     11.08 o 
 -20   0   4      347.21      356.49     10.69 o 
 -19   0   4      337.90      341.29     10.25 o 
 -18   0   4       27.16       22.22      2.92 o 
 -17   0   4        0.06        0.43      2.26 o 
 -16   0   4       63.50       65.82      4.27 o 
 -15   0   4       20.45       22.32      2.13 o 
 -14   0   4        9.89       12.61      1.59 o 
 -13   0   4     1122.05     1154.18     16.49 o 
 -12   0   4      895.21     1057.73     34.82 o 
 -11   0   4       71.32       71.66      3.29 o 
 -10   0   4     3070.02     3200.76     77.07 o 
  -9   0   4     3709.02     3850.93     53.42 o 
  -8   0   4     1922.52     1898.68     27.15 o 
  -7   0   4       14.29       15.66      1.41 o 
  -6   0   4     4479.50     4540.95     62.16 o 
  -5   0   4     3251.86     3191.85     44.02 o 
  -4   0   4      109.43      119.96      2.85 o 
  -3   0   4      900.52      878.85     12.93 o 
  -2   0   4     1537.95     1606.89     22.64 o 
  -1   0   4     4665.05     4524.63     61.53 o 
   0   0   4     1306.97     1298.71     18.48 o 
   1   0   4     2433.18     2294.64     37.34 o 
   2   0   4       63.34       77.44      3.01 o 
   3   0   4        2.55        6.93      1.13 o 
   4   0   4      129.71      124.23      3.06 o 
   5   0   4     1865.84     1700.44     21.84 o 
   6   0   4      761.48      752.95     11.65 o 
   7   0   4      654.90      705.45     11.14 o 
   8   0   4     1096.86     1135.19     15.46 o 
   9   0   4     4070.72     4079.00     50.94 o 
  10   0   4     1456.32     1422.71     21.87 o 
  11   0   4      944.44     1029.17     19.04 o 
  12   0   4      480.29      501.71      9.19 o 
  13   0   4       26.27       23.53      2.64 o 
  14   0   4        1.91       -0.80      1.57 o 
  15   0   4      144.33      125.21      5.55 o 
  16   0   4      248.14      247.86      8.13 o 
  17   0   4       11.60       11.52      2.64 o 
  18   0   4        6.45        9.09      2.66 o 
  19   0   4       13.33       14.22      3.96 o 
  20   0   4       12.11       15.34      3.09 o 
  21   0   4      120.27      114.17      6.14 o 
  22   0   4       10.16       14.95      3.25 o 
 -24   1   4        0.41        1.58      2.21 o 
 -23   1   4        8.01        8.36      2.44 o 
 -22   1   4      162.78      169.61      4.97 o 
 -21   1   4        4.82        5.82      1.73 o 
 -20   1   4       33.23       37.18      2.60 o 
 -19   1   4       77.68       81.84      3.43 o 
 -18   1   4       67.90       65.19      3.12 o 
 -17   1   4     1041.96     1073.53     14.22 o 
 -16   1   4      115.97      113.33      3.65 o 
 -15   1   4      421.03      413.29      5.86 o 
 -14   1   4      690.98      689.92      8.43 o 
 -13   1   4      535.78      538.02      6.82 o 
 -12   1   4       81.99       72.04      2.06 o 
 -11   1   4      154.04      175.59      2.79 o 
 -10   1   4      666.32      674.33      7.06 o 
  -9   1   4      105.32       94.66      1.95 o 
  -8   1   4      972.90     1143.14     11.36 o 
  -7   1   4      100.26      124.89      2.07 o 
  -6   1   4      577.13      661.57      7.22 o 
  -5   1   4      250.68      257.73      3.45 o 
  -4   1   4       20.48       16.46      0.94 o 
  -3   1   4      242.72      140.63      6.98 o 
  -2   1   4     3980.07     4050.11     74.69 o 
  -1   1   4     2889.18     3040.16     34.52 o 
   0   1   4      484.11      475.14      8.69 o 
   1   1   4     2381.35     2266.01     46.09 o 
   2   1   4     1263.81     1209.62     14.44 o 
   3   1   4      199.34      167.70      2.68 o 
   4   1   4      919.96      913.67     12.34 o 
   5   1   4      998.40      975.08     11.84 o 
   6   1   4     2248.86     2217.68     24.10 o 
   7   1   4     1832.00     1868.32     20.64 o 
   8   1   4      225.08      225.90      3.26 o 
   9   1   4      238.19      246.23      3.73 o 
  10   1   4      177.32      209.17      3.45 o 
  11   1   4       66.43       64.70      2.18 o 
  12   1   4        0.75        1.56      0.90 o 
  13   1   4      491.89      491.43      6.92 o 
  14   1   4      188.99      187.35      4.40 o 
  15   1   4       15.35       16.38      1.55 o 
  16   1   4      295.58      300.17      5.89 o 
  17   1   4       18.31       22.84      1.94 o 
  18   1   4      124.32      111.56      3.78 o 
  19   1   4      232.53      230.67      7.05 o 
  20   1   4       31.73       33.86      3.41 o 
  21   1   4      205.43      208.16     11.63 o 
  22   1   4       68.01       73.66      4.99 o 
 -23   2   4       16.75       18.30      4.05 o 
 -22   2   4       30.02       29.56      4.29 o 
 -21   2   4      246.69      245.60      9.58 o 
 -20   2   4       24.64       25.19      3.05 o 
 -19   2   4       57.03       54.68      2.83 o 
 -18   2   4        4.39        5.07      1.30 o 
 -17   2   4       70.14       66.48      2.56 o 
 -16   2   4        0.43       -0.24      0.97 o 
 -15   2   4       92.04       90.63      2.66 o 
 -14   2   4       18.83       17.03      1.95 o 
 -13   2   4       50.00       54.73      2.55 o 
 -12   2   4       54.54       49.71      2.30 o 
 -11   2   4      894.84      908.71     12.18 o 
 -10   2   4      322.68      333.80      4.99 o 
  -9   2   4      126.90      102.05      2.56 o 
  -8   2   4        8.60       25.04      1.35 o 
  -7   2   4      947.85     1018.39     10.50 o 
  -6   2   4     2024.27     2120.47     23.05 o 
  -5   2   4     1594.18     1703.26     25.08 o 
  -4   2   4     4346.72     4652.14    103.63 o 
  -3   2   4       60.20       40.28      1.80 o 
  -2   2   4       11.64        4.98      0.75 o 
  -1   2   4      210.52      240.64      8.26 o 
   0   2   4      180.98      169.86      3.45 o 
   1   2   4      667.32      728.52     10.27 o 
   2   2   4     1055.20     1150.23     15.51 o 
   3   2   4       89.95      108.33      2.98 o 
   4   2   4       44.61       49.22      1.97 o 
   5   2   4      447.61      453.65      6.70 o 
   6   2   4       97.26       81.37      2.34 o 
   7   2   4      629.80      653.68      9.46 o 
   8   2   4       20.29       22.05      2.00 o 
   9   2   4      580.86      552.42      9.82 o 
  10   2   4     2237.38     2259.27     29.46 o 
  11   2   4      208.89      216.07      4.73 o 
  12   2   4      178.67      162.90      4.14 o 
  13   2   4        4.66        4.75      1.32 o 
  14   2   4      346.04      322.67      6.58 o 
  15   2   4      481.78      477.87      8.69 o 
  16   2   4       27.73       22.60      2.33 o 
  17   2   4        0.09        0.01      1.59 o 
  18   2   4        3.53        1.92      3.16 o 
  19   2   4       38.48       38.28      3.39 o 
  20   2   4       21.97       27.10      3.34 o 
  21   2   4        2.26        0.75      3.23 o 
 -22   3   4        3.26        3.06      3.24 o 
 -21   3   4      119.60      125.18      9.90 o 
 -20   3   4      187.20      199.33      7.37 o 
 -19   3   4      112.29      128.42      5.91 o 
 -18   3   4       63.96       68.07      4.57 o 
 -17   3   4      239.24      243.38      7.46 o 
 -16   3   4       27.89       23.39      2.91 o 
 -15   3   4      246.71      251.16      7.29 o 
 -14   3   4        8.62        9.74      2.24 o 
 -13   3   4       32.81       28.83      2.71 o 
 -12   3   4       46.53       36.82      2.86 o 
 -11   3   4       70.85       68.60      4.14 o 
 -10   3   4       50.76       55.20      3.65 o 
  -9   3   4      833.38      821.39     18.00 o 
  -8   3   4      620.85      630.92     19.01 o 
  -5   3   4      109.56      111.45      3.47 o 
  -4   3   4      183.05      213.96      5.29 o 
  -3   3   4      351.41      389.61      6.50 o 
  -2   3   4     2338.96     2499.53     32.61 o 
  -1   3   4       51.92       44.88      2.84 o 
   0   3   4      550.94      601.99      9.11 o 
   1   3   4      141.21      124.10      3.33 o 
   2   3   4      245.46      226.57     10.03 o 
   3   3   4      495.49      521.93      9.25 o 
   4   3   4        1.44        1.16      1.01 o 
   7   3   4        2.81        4.15      1.57 o 
   8   3   4       39.67       30.16      2.78 o 
   9   3   4       70.91       78.92      4.23 o 
  10   3   4     1120.92     1083.64     23.76 o 
  11   3   4      118.94      101.64      5.00 o 
  12   3   4      245.92      224.91      7.62 o 
  13   3   4      153.42      152.96      6.39 o 
  14   3   4      662.28      640.47     15.39 o 
  15   3   4       43.12       41.50      3.88 o 
  16   3   4        1.94        3.92      2.16 o 
  17   3   4        0.35       -0.08      2.12 o 
  18   3   4        0.15        0.98      2.65 o 
  19   3   4       54.00       56.78      6.14 o 
  20   3   4       43.85       64.92      6.59 o 
 -20   4   4        8.96        9.32      3.39 o 
 -19   4   4      193.11      202.28     11.16 o 
 -18   4   4       56.17       54.61      6.37 o 
 -17   4   4       93.73       97.25      6.20 o 
 -16   4   4        5.71        4.75      2.49 o 
 -15   4   4      156.30      153.71      8.89 o 
 -14   4   4       28.24       30.75      3.53 o 
 -13   4   4       34.73       39.31      3.73 o 
 -12   4   4        1.70        2.53      1.96 o 
 -11   4   4       50.09       43.67      3.61 o 
 -10   4   4       23.29       22.31      2.71 o 
  -9   4   4        0.33       -1.32      1.32 o 
  -8   4   4       30.80       37.98      2.92 o 
  -7   4   4       60.93       63.17      3.52 o 
  -6   4   4     1093.67     1136.80     18.35 o 
  -5   4   4     1321.39     1284.97     20.33 o 
  -4   4   4      305.58      334.24      6.96 o 
  -3   4   4        8.14        7.16      1.41 o 
  -2   4   4      101.05      103.83      3.27 o 
  -1   4   4       90.27      101.23      2.78 o 
   0   4   4        1.76        1.69      1.05 o 
   1   4   4      246.05      249.97      4.84 o 
   2   4   4       24.90       23.65      1.71 o 
   3   4   4        3.16        4.67      1.16 o 
   4   4   4       83.36       87.07      6.59 o 
   5   4   4        2.91        3.01      1.37 o 
   6   4   4       37.44       22.94      3.02 o 
   7   4   4       68.11       44.91      4.47 o 
   8   4   4       55.89       38.27      3.21 o 
   9   4   4       42.88       35.49      3.26 o 
  10   4   4      154.53      140.74      5.76 o 
  11   4   4      133.95      111.98      5.47 o 
  12   4   4       15.73       13.86      2.79 o 
  13   4   4      189.76      189.83      7.42 o 
  14   4   4      223.33      209.01      9.66 o 
  15   4   4        0.07        0.60      2.39 o 
  16   4   4        0.68        0.36      2.66 o 
  17   4   4        1.99       -0.07      2.78 o 
  18   4   4       26.80       17.73      3.79 o 
 -18   5   4       73.35       63.83     10.20 o 
 -17   5   4        0.52        0.80      2.63 o 
 -16   5   4        5.10        3.60      2.69 o 
 -15   5   4       66.04       70.85      5.39 o 
 -14   5   4       21.03       24.71      3.44 o 
 -13   5   4        0.01        2.19      2.10 o 
 -12   5   4       43.37       42.72      3.88 o 
 -11   5   4      264.20      253.11     11.88 o 
 -10   5   4       87.86       87.48      4.67 o 
  -9   5   4        0.08       -0.81      1.58 o 
  -8   5   4       29.11       32.39      4.77 o 
  -7   5   4       29.05       32.25      2.88 o 
  -6   5   4        0.24        0.16      1.50 o 
  -5   5   4       72.64       67.57      3.62 o 
  -4   5   4       91.57       87.80      3.55 o 
  -3   5   4       43.55       36.99      2.40 o 
  -2   5   4       61.42       61.36      2.92 o 
  -1   5   4      409.57      416.01      8.27 o 
   0   5   4       12.52       11.95      1.66 o 
   1   5   4       76.72       77.43      4.29 o 
   2   5   4       81.22       76.72      3.55 o 
   3   5   4        1.56       -0.28      1.42 o 
   4   5   4       20.89       23.32      3.78 o 
   5   5   4      108.65      112.53      4.69 o 
   6   5   4       47.41       37.35      3.17 o 
   7   5   4      216.28      198.79      6.60 o 
   8   5   4        1.73       -0.92      1.85 o 
   9   5   4       20.70       25.56      3.56 o 
  10   5   4       19.37       22.92      3.11 o 
  11   5   4       24.11       28.43      4.10 o 
  12   5   4       26.44       33.78      3.89 o 
  13   5   4       14.68       20.34      4.20 o 
  14   5   4       17.07       16.66      3.40 o 
  15   5   4        5.07        2.02      2.76 o 
  16   5   4        8.70        6.18      3.90 o 
 -14   6   4       25.55       15.33      6.26 o 
 -13   6   4        8.00        9.70      2.73 o 
 -12   6   4       55.56       50.76      5.84 o 
 -11   6   4       18.19       10.61      2.68 o 
 -10   6   4       23.65       28.62      3.37 o 
  -9   6   4       33.73       35.76      3.46 o 
  -8   6   4       10.21        7.89      2.30 o 
  -7   6   4       17.87       13.86      3.80 o 
  -6   6   4        0.96        1.65      1.74 o 
  -5   6   4       68.01       63.08      3.69 o 
  -4   6   4        7.38        7.30      1.88 o 
  -3   6   4       20.42       15.53      2.09 o 
  -2   6   4        4.96        3.69      2.14 o 
  -1   6   4      112.59      118.41      5.32 o 
   0   6   4       43.04       47.10      3.83 o 
   1   6   4       63.14       60.51      4.50 o 
   2   6   4       21.59       25.86      4.63 o 
   3   6   4        0.85       -1.43      2.56 o 
   4   6   4       18.08       12.55      3.31 o 
   5   6   4       44.68       50.33      4.58 o 
   6   6   4       14.43       16.91      2.54 o 
   7   6   4       30.48       31.20      3.83 o 
   8   6   4      103.69      115.12      5.46 o 
   9   6   4        1.10        0.80      2.26 o 
  10   6   4       19.76       20.05      3.28 o 
  11   6   4       13.92       12.52      2.99 o 
  12   6   4        3.81        2.59      5.30 o 
  -7   7   4       23.51       27.38     10.42 o 
  -6   7   4        0.07       -1.65      1.96 o 
  -5   7   4        7.00        7.99      2.16 o 
  -4   7   4        8.40        7.60      3.90 o 
  -3   7   4        0.56        0.53      2.79 o 
  -2   7   4        5.47        1.59      4.06 o 
  -1   7   4      120.44      121.72      8.21 o 
   0   7   4       40.12       32.24      4.16 o 
   1   7   4       24.95       33.72      4.27 o 
   2   7   4        9.52        9.61      6.89 o 
   3   7   4        1.57        4.83      3.74 o 
   4   7   4      443.41      455.53     24.35 o 
   5   7   4        0.19       -2.62      5.41 o 
 -24   1   5       52.69       47.56      3.87 o 
 -23   1   5       38.10       34.75      2.71 o 
 -22   1   5        3.47        0.82      1.86 o 
 -21   1   5       11.71        7.65      1.79 o 
 -20   1   5        0.00       -1.34      1.34 o 
 -19   1   5        0.19       -1.73      1.73 o 
 -18   1   5      144.61      147.33      4.32 o 
 -17   1   5        4.82        2.18      1.33 o 
 -16   1   5       21.24       20.09      1.67 o 
 -15   1   5      235.01      249.23      4.79 o 
 -14   1   5        6.38        3.71      1.38 o 
 -13   1   5      220.10      233.96      4.40 o 
 -12   1   5        0.33        1.59      0.91 o 
 -11   1   5       12.17       16.59      1.18 o 
 -10   1   5      946.64      997.72     10.96 o 
  -9   1   5      286.08      326.14      4.42 o 
  -8   1   5      214.51      225.53      3.34 o 
  -7   1   5      197.77      226.40      3.27 o 
  -6   1   5      924.87     1026.81     10.82 o 
  -5   1   5     1614.88     1797.16     18.02 o 
  -4   1   5      560.48      541.99      7.82 o 
  -3   1   5       49.72       59.34      1.67 o 
  -2   1   5        5.14        8.10      0.78 o 
  -1   1   5     3156.66     3513.33     36.13 o 
   0   1   5      155.60      126.57      2.44 o 
   1   1   5       44.24       37.90      1.19 o 
   2   1   5      166.15      165.43      2.22 o 
   3   1   5       37.86       49.48      1.47 o 
   4   1   5     1219.21     1264.50     14.28 o 
   5   1   5        0.03       -0.39      0.48 o 
   6   1   5       69.68       65.63      1.93 o 
   7   1   5      320.91      330.32      4.91 o 
   8   1   5      111.51      102.50      2.49 o 
   9   1   5       25.33       24.66      1.33 o 
  10   1   5      196.06      206.25      3.70 o 
  11   1   5        2.83        1.73      0.88 o 
  12   1   5      133.63      123.17      2.98 o 
  13   1   5       78.07       79.57      2.72 o 
  14   1   5        6.69        4.63      1.28 o 
  15   1   5       16.97       21.77      2.00 o 
  16   1   5       16.02       17.14      2.11 o 
  17   1   5      334.83      333.48      6.89 o 
  18   1   5       51.40       48.55      3.61 o 
  19   1   5        0.04       -0.19      1.95 o 
  20   1   5        0.43        0.56      2.04 o 
  21   1   5        2.66        2.26      2.32 o 
 -23   2   5        0.36        1.28      2.98 o 
 -22   2   5       67.58       65.25      5.69 o 
 -21   2   5       55.33       46.30      4.88 o 
 -20   2   5      251.60      266.11     14.28 o 
 -19   2   5      473.97      493.29     12.14 o 
 -18   2   5        3.03        3.05      1.28 o 
 -17   2   5        0.33       -0.89      1.16 o 
 -16   2   5        9.96        9.00      1.29 o 
 -15   2   5        0.28       -0.17      1.33 o 
 -14   2   5       35.76       35.78      2.43 o 
 -13   2   5       11.86        9.44      1.54 o 
 -12   2   5        8.17        6.08      1.30 o 
 -11   2   5       13.57       13.84      1.51 o 
 -10   2   5        0.51        0.70      0.82 o 
  -9   2   5      131.29      127.09      3.38 o 
  -8   2   5      137.92      124.67      3.22 o 
  -7   2   5       50.31       58.60      1.80 o 
  -6   2   5      612.71      676.26      8.33 o 
  -5   2   5      714.92      723.51      8.72 o 
  -4   2   5       46.82       45.84      2.31 o 
  -3   2   5      629.92      694.30     10.45 o 
  -2   2   5     1342.45     1401.36     17.24 o 
  -1   2   5      767.25      831.58     10.76 o 
   0   2   5       56.47       63.05      3.38 o 
   1   2   5        0.24        0.02      0.72 o 
   2   2   5      111.41      102.08      2.75 o 
   3   2   5       25.43       24.01      1.50 o 
   4   2   5        7.87       12.52      1.16 o 
   5   2   5       94.01      105.26      2.21 o 
   6   2   5      186.52      201.98      3.94 o 
   7   2   5        0.03       -0.29      0.88 o 
   8   2   5      198.33      216.09      5.03 o 
   9   2   5        0.05       -0.97      0.97 o 
  10   2   5        0.96        1.74      1.09 o 
  11   2   5       60.52       51.80      2.52 o 
  12   2   5      171.68      185.13      4.57 o 
  13   2   5      441.34      451.19      8.17 o 
  14   2   5      287.00      259.41      5.87 o 
  15   2   5        0.34        1.68      1.63 o 
  16   2   5      103.37      103.00      4.26 o 
  17   2   5       52.78       57.51      6.27 o 
  18   2   5       42.52       39.35      3.42 o 
  19   2   5       50.07       46.88      4.66 o 
  20   2   5        4.10        2.07      2.67 o 
  21   2   5       15.14        9.62      3.80 o 
 -22   3   5       39.94       41.45      7.42 o 
 -21   3   5        7.22        8.41      6.73 o 
 -20   3   5        6.86        1.98      2.82 o 
 -19   3   5       78.40       65.93      5.39 o 
 -18   3   5       15.35       19.01      3.40 o 
 -17   3   5       15.77       18.19      3.60 o 
 -16   3   5      306.08      312.86     10.22 o 
 -15   3   5      115.62      115.96      5.89 o 
 -14   3   5       57.02       60.32      4.46 o 
 -13   3   5      155.07      164.84      6.34 o 
 -12   3   5      188.65      193.84      8.09 o 
 -11   3   5      141.96      134.10      5.40 o 
 -10   3   5       43.75       57.29      5.16 o 
  -9   3   5      807.99      826.88     16.78 o 
  -8   3   5      298.20      300.75      6.62 o 
  -7   3   5       53.91       62.83      5.24 o 
  -6   3   5       79.71       61.78      5.87 o 
  -5   3   5        8.82       12.84      2.66 o 
  -4   3   5      206.78      118.53      7.19 o 
  -3   3   5       22.27       22.23      3.07 o 
  -2   3   5      259.21      257.54      6.29 o 
  -1   3   5       89.90       61.41      4.43 o 
   0   3   5      225.56      224.46      5.03 o 
   1   3   5      403.53      411.48      7.83 o 
   2   3   5     1348.37     1453.32     26.15 o 
   3   3   5      110.02      122.08      4.40 o 
   6   3   5      399.49      400.63     13.20 o 
   7   3   5      109.13       99.94      4.46 o 
   8   3   5       94.73      110.83     10.00 o 
   9   3   5       10.84       11.29      2.31 o 
  10   3   5      231.48      188.77      6.73 o 
  11   3   5        0.01        0.71      1.86 o 
  12   3   5        4.84        6.38      2.34 o 
  13   3   5      124.60      135.74      5.22 o 
  14   3   5       44.42       34.47      3.21 o 
  15   3   5       38.46       37.89      3.43 o 
  16   3   5      132.80      141.96      5.87 o 
  17   3   5       59.47       74.66      5.50 o 
  18   3   5       23.23       23.39      5.50 o 
  19   3   5       27.22       19.63      4.80 o 
  20   3   5      179.90      207.57     11.07 o 
 -20   4   5        0.19        0.90      2.95 o 
 -19   4   5       84.85       93.21      6.67 o 
 -18   4   5       98.58      112.88      7.94 o 
 -17   4   5      158.55      159.77      8.07 o 
 -16   4   5      115.33      126.68      6.60 o 
 -15   4   5        7.29        5.09      2.40 o 
 -14   4   5       21.01       21.11      3.28 o 
 -13   4   5      135.31      132.96      6.03 o 
 -12   4   5       45.33       46.18      4.63 o 
 -11   4   5       24.75       23.30      2.92 o 
 -10   4   5      132.29      137.27     13.02 o 
  -9   4   5      121.94      123.98      5.10 o 
  -8   4   5        5.34        6.99      1.77 o 
  -7   4   5      669.73      654.01     13.91 o 
  -6   4   5       83.58       96.11      3.61 o 
  -5   4   5      383.35      372.16      9.64 o 
  -4   4   5     1364.64     1390.86     22.03 o 
  -3   4   5      427.09      436.13      8.84 o 
  -2   4   5      390.49      399.15      8.08 o 
  -1   4   5        5.04        1.75      1.29 o 
   0   4   5       85.60       90.81      3.75 o 
   1   4   5      764.63      760.93     15.19 o 
   2   4   5       61.28       62.95      3.46 o 
   3   4   5       16.21       18.79      2.18 o 
   4   4   5       32.85       35.45      2.90 o 
   5   4   5       46.70       42.59      3.24 o 
   6   4   5        8.40       16.74      2.36 o 
   7   4   5      116.05      104.42      4.91 o 
   8   4   5       61.84       60.41      6.17 o 
   9   4   5      103.21       90.73      4.99 o 
  10   4   5      777.05      714.41     16.20 o 
  11   4   5      285.65      295.25      9.22 o 
  12   4   5       89.96       92.66      7.95 o 
  13   4   5        6.98        2.63      2.44 o 
  14   4   5       74.90       82.85      5.89 o 
  15   4   5      203.91      205.33      8.38 o 
  16   4   5      154.47      149.45      7.46 o 
  17   4   5      124.16      105.24      8.08 o 
  18   4   5       31.01       21.48      6.92 o 
 -18   5   5       25.41       24.58      7.78 o 
 -17   5   5       22.62       26.78      4.00 o 
 -16   5   5        0.45        3.70      2.65 o 
 -15   5   5      158.87      178.36      7.61 o 
 -14   5   5      284.13      318.01     10.09 o 
 -13   5   5      214.47      209.36      7.79 o 
 -12   5   5       35.06       42.52      6.04 o 
 -11   5   5      116.04      111.81      5.37 o 
 -10   5   5      348.38      345.05      9.61 o 
  -9   5   5      374.25      357.41      9.65 o 
  -8   5   5      555.39      553.07     12.80 o 
  -7   5   5      103.24       96.31      4.60 o 
  -6   5   5      110.09       98.44      4.52 o 
  -5   5   5      208.86      214.92      5.73 o 
  -4   5   5      128.13      135.01      4.44 o 
  -3   5   5        2.59        4.37      1.53 o 
  -2   5   5      170.37      162.04      5.37 o 
  -1   5   5        2.38        2.29      1.44 o 
   0   5   5      179.73      183.18      5.69 o 
   1   5   5      463.98      458.50     10.52 o 
   2   5   5      172.91      185.41      5.88 o 
   3   5   5      272.89      283.96      8.19 o 
   4   5   5      275.10      272.60      7.70 o 
   5   5   5      209.21      206.80      6.63 o 
   6   5   5      579.95      564.46     18.25 o 
   7   5   5      197.86      190.92      6.69 o 
   8   5   5      257.19      275.08      8.42 o 
   9   5   5        0.48       -0.89      1.98 o 
  10   5   5       23.52       25.06      3.41 o 
  11   5   5      159.34      180.97      7.26 o 
  12   5   5        3.23       -0.58      2.32 o 
  13   5   5       27.15       36.95      4.93 o 
  14   5   5       97.77       99.04      6.56 o 
  15   5   5        8.30        6.96      3.98 o 
 -14   6   5        6.82       -4.38      4.96 o 
 -13   6   5        4.79       13.46      6.35 o 
 -12   6   5      246.55      269.69     13.50 o 
 -11   6   5        1.37        3.83      2.46 o 
 -10   6   5      183.42      195.19     11.63 o 
  -9   6   5      301.95      300.18     10.25 o 
  -8   6   5      310.41      307.28      8.86 o 
  -7   6   5       48.34       51.27      3.85 o 
  -6   6   5      192.32      198.17      6.60 o 
  -5   6   5      217.58      227.40      7.00 o 
  -4   6   5      111.51      114.25      5.03 o 
  -3   6   5      127.53      132.82      5.73 o 
  -2   6   5       24.67       16.22      2.16 o 
  -1   6   5       95.92       92.86      3.89 o 
   0   6   5      103.05       96.82      6.35 o 
   1   6   5       24.56       26.44      3.98 o 
   2   6   5      765.46      785.43     16.28 o 
   3   6   5       81.48       71.29      6.69 o 
   4   6   5        5.22        0.04      1.87 o 
   5   6   5      103.71       88.41      4.73 o 
   6   6   5       16.39       17.69      2.69 o 
   7   6   5       29.53       37.01      4.11 o 
   8   6   5       64.87       71.55      6.24 o 
   9   6   5      270.50      287.16      9.21 o 
  10   6   5      262.12      271.46      9.13 o 
  11   6   5      101.13      106.95     13.02 o 
  -6   7   5       18.54       15.27      4.04 o 
  -5   7   5        2.81        1.44      2.61 o 
  -4   7   5        5.45        4.24      3.99 o 
  -3   7   5       24.19       22.20      6.12 o 
  -2   7   5        0.06       -2.64      3.30 o 
  -1   7   5       21.97       18.58      4.74 o 
   0   7   5       30.44       22.47      4.01 o 
   1   7   5       31.50       28.20      4.37 o 
   2   7   5        2.39        7.69      6.40 o 
   3   7   5        1.13       -0.23      5.35 o 
   4   7   5      108.26      105.45     13.28 o 
 -24   0   6       36.75       39.09      4.88 o 
 -23   0   6      257.91      252.49      9.24 o 
 -22   0   6      222.53      229.42      8.66 o 
 -21   0   6       46.51       35.79      5.72 o 
 -20   0   6       29.29       30.71      3.67 o 
 -19   0   6      353.36      358.44     11.41 o 
 -18   0   6      284.10      287.89      9.22 o 
 -17   0   6      398.16      390.69     11.05 o 
 -16   0   6       15.47       11.42      3.62 o 
 -15   0   6      601.04      622.49     29.29 o 
 -14   0   6      283.64      279.65      8.37 o 
 -13   0   6      200.77      177.09      5.26 o 
 -12   0   6      580.61      641.49     11.26 o 
 -11   0   6       32.29       31.46      2.13 o 
 -10   0   6        3.42        2.30      1.06 o 
  -9   0   6      229.53      206.74      6.21 o 
  -8   0   6      859.48      870.84     24.51 o 
  -7   0   6       45.10       45.39      2.44 o 
  -6   0   6      796.26      809.77     14.34 o 
  -5   0   6     1528.73     1489.49     21.71 o 
  -4   0   6      891.66      921.51     14.04 o 
  -3   0   6     1308.34     1309.55     19.21 o 
  -2   0   6      118.06      187.72      4.04 o 
  -1   0   6     3604.46     3590.11     49.67 o 
   0   0   6      103.26       70.60      2.52 o 
   1   0   6      391.24      365.60      9.22 o 
   2   0   6    10636.78    11286.99    215.55 o 
   3   0   6     1469.78     1357.90     28.36 o 
   4   0   6        0.09        1.13      1.13 o 
   5   0   6      179.10      195.03      4.47 o 
   6   0   6       81.79       74.99      2.64 o 
   7   0   6       63.58       57.74      2.79 o 
   8   0   6       10.50        7.87      1.46 o 
   9   0   6      205.50      116.36      8.21 o 
  10   0   6        5.23        2.62      1.33 o 
  11   0   6      143.22      151.58      6.08 o 
  12   0   6     2375.68     2351.46     34.37 o 
  13   0   6      401.77      416.81      9.44 o 
  14   0   6      531.60      539.90     13.76 o 
  15   0   6      168.07      162.03      6.58 o 
  16   0   6        0.82       -0.05      2.14 o 
  17   0   6      367.87      362.16     10.72 o 
  18   0   6       35.20       33.65      3.70 o 
  19   0   6       36.68       48.52      4.40 o 
  20   0   6       94.00      100.75      5.98 o 
  21   0   6      225.27      229.10      8.62 o 
 -24   1   6       30.09       28.30      3.25 o 
 -23   1   6       39.19       36.03      2.81 o 
 -22   1   6       11.58        8.73      1.97 o 
 -21   1   6       16.37       21.68      3.02 o 
 -20   1   6       17.70       12.95      1.95 o 
 -19   1   6       27.79       22.57      2.18 o 
 -18   1   6       16.46       16.98      1.98 o 
 -17   1   6      159.69      140.96      4.18 o 
 -16   1   6      118.93      119.81      3.38 o 
 -15   1   6      336.58      343.25      5.92 o 
 -14   1   6      639.32      637.13      9.09 o 
 -13   1   6      788.30      785.93     10.60 o 
 -12   1   6      657.10      633.27      8.80 o 
 -11   1   6      635.75      638.73      8.73 o 
 -10   1   6      799.70      797.87      9.69 o 
  -9   1   6      556.22      494.93      6.14 o 
  -8   1   6      254.62      284.16      4.02 o 
  -7   1   6      826.60      860.74      9.46 o 
  -6   1   6      335.06      343.19      4.44 o 
  -5   1   6      777.31      756.68      8.33 o 
  -4   1   6       95.85      126.75      2.21 o 
  -3   1   6       50.33       49.93      1.59 o 
  -2   1   6     1751.07     1990.75     21.52 o 
  -1   1   6       44.49       58.18      1.70 o 
   0   1   6      472.08      477.34      8.49 o 
   1   1   6      780.49      795.11      9.31 o 
   2   1   6       52.00       61.85      1.65 o 
   3   1   6     1173.56     1181.52     12.58 o 
   4   1   6      428.47      407.07      5.62 o 
   5   1   6     1162.68     1151.17     13.42 o 
   6   1   6     2282.56     2319.11     27.46 o 
   7   1   6      107.76       96.56      2.65 o 
   8   1   6      877.45      843.81     11.09 o 
   9   1   6      257.38      248.08      7.19 o 
  10   1   6      364.92      365.83      5.15 o 
  11   1   6      112.43      103.37      3.28 o 
  12   1   6      170.37      164.57      3.69 o 
  13   1   6      103.92       93.66      2.93 o 
  14   1   6       75.74       73.25      4.35 o 
  15   1   6       37.88       39.26      2.19 o 
  16   1   6      272.36      264.29      5.93 o 
  17   1   6       57.70       47.68      3.62 o 
  18   1   6       76.40       70.57      4.27 o 
  19   1   6       36.75       34.04      3.35 o 
  20   1   6        3.64        2.66      2.29 o 
  21   1   6      191.70      199.00      6.90 o 
 -23   2   6       65.14       65.43      5.72 o 
 -22   2   6       43.30       50.87      6.38 o 
 -21   2   6      176.35      184.43      8.38 o 
 -20   2   6       18.85       13.28      3.34 o 
 -19   2   6       34.79       34.48      3.71 o 
 -18   2   6      303.87      323.21      8.24 o 
 -17   2   6      237.49      271.36      7.25 o 
 -16   2   6      430.42      445.02      9.59 o 
 -15   2   6        0.16       -1.44      1.44 o 
 -14   2   6      123.16      124.26      4.47 o 
 -13   2   6      696.26      642.78     11.74 o 
 -12   2   6        1.83        3.48      1.44 o 
 -11   2   6       20.14       18.78      1.91 o 
 -10   2   6      193.61      222.22      5.30 o 
  -9   2   6        1.12        2.10      1.14 o 
  -8   2   6      191.99      173.75      4.34 o 
  -7   2   6     1456.12     1533.00     20.28 o 
  -6   2   6       90.37      125.37      3.86 o 
  -5   2   6      118.04      162.93      3.26 o 
  -4   2   6      290.90      304.35      4.84 o 
  -3   2   6     3238.93     3360.31     38.57 o 
  -2   2   6     1495.24     1676.56     22.33 o 
  -1   2   6      285.64      294.47      4.93 o 
   0   2   6      223.70      215.67      4.03 o 
   1   2   6      962.39      978.75     12.75 o 
   2   2   6     1184.63     1111.15     12.98 o 
   3   2   6       50.26       50.89      2.20 o 
   4   2   6      103.27       91.55      2.41 o 
   5   2   6       33.77       34.72      1.80 o 
   6   2   6      103.99      119.38      3.52 o 
   7   2   6      156.64      154.94      4.19 o 
   8   2   6        6.38        7.79      1.86 o 
   9   2   6        2.09        1.40      1.21 o 
  10   2   6      105.00      114.82      5.85 o 
  11   2   6       86.74       82.60      3.23 o 
  12   2   6      226.23      215.87      5.15 o 
  13   2   6        0.10        1.47      1.36 o 
  14   2   6      146.89      161.50      5.97 o 
  15   2   6      120.42      114.28      4.40 o 
  16   2   6      354.19      353.75      8.18 o 
  17   2   6      228.05      226.73     12.96 o 
  18   2   6      246.93      275.74      8.17 o 
  19   2   6       78.18       83.69      5.24 o 
  20   2   6      125.26      110.35      9.12 o 
 -22   3   6       12.63        8.91      5.48 o 
 -21   3   6      117.69      151.28     15.69 o 
 -20   3   6       60.15       78.98     11.35 o 
 -19   3   6        7.67        7.30      4.34 o 
 -18   3   6        0.00       -2.27      2.27 o 
 -17   3   6      132.35      142.36      6.81 o 
 -16   3   6      123.68      124.70      6.45 o 
 -15   3   6       54.09       51.63      4.39 o 
 -14   3   6      203.34      222.33     13.04 o 
 -13   3   6        2.35        5.84      2.23 o 
 -12   3   6      222.13      200.81      7.01 o 
 -11   3   6      353.89      375.78      9.96 o 
 -10   3   6       27.83       22.94      2.75 o 
  -9   3   6      276.40      242.70      7.23 o 
  -8   3   6       74.96       83.54      3.50 o 
  -7   3   6      195.12      180.07      5.56 o 
  -6   3   6       69.29       70.43      3.52 o 
  -5   3   6        3.95        2.85      1.91 o 
  -4   3   6       19.80       22.60      2.85 o 
  -3   3   6       60.58       59.79      4.37 o 
  -2   3   6      298.68      293.57      9.38 o 
  -1   3   6      728.67      759.51     18.82 o 
   0   3   6       11.48        5.93      2.77 o 
   1   3   6     1894.93     1920.70     42.62 o 
   2   3   6      952.16      961.53     26.77 o 
   3   3   6      251.41      258.36      9.12 o 
   4   3   6       16.61       12.09      1.93 o 
   5   3   6      110.29      101.33      4.44 o 
   6   3   6      221.51      228.46      7.02 o 
   7   3   6       20.99       22.30      2.71 o 
   8   3   6      115.48       88.89      4.64 o 
   9   3   6        2.20        2.27      1.81 o 
  10   3   6      251.20      275.73     14.46 o 
  11   3   6        4.77        4.85      2.24 o 
  12   3   6       64.75       62.21      3.89 o 
  13   3   6      519.93      506.86     17.16 o 
  14   3   6      175.68      168.13      6.08 o 
  15   3   6        4.62        2.88      2.23 o 
  16   3   6      145.38      145.20     11.76 o 
  17   3   6        2.17        0.75      3.49 o 
  18   3   6        1.81        1.11      2.84 o 
  19   3   6        1.33        2.21      4.05 o 
 -20   4   6        0.98        1.71      3.13 o 
 -19   4   6       33.21       34.49      5.45 o 
 -18   4   6       78.03       86.65      6.40 o 
 -17   4   6      113.19      131.66      7.12 o 
 -16   4   6        2.39        8.76      2.93 o 
 -15   4   6       43.09       43.81      4.35 o 
 -14   4   6        3.24        0.80      2.17 o 
 -13   4   6       94.05      103.09      5.58 o 
 -12   4   6        0.97        2.35      2.03 o 
 -11   4   6        1.75        2.61      1.93 o 
 -10   4   6        1.65       -1.79      2.38 o 
  -9   4   6       46.79       63.27      6.29 o 
  -8   4   6      158.55      127.64      5.18 o 
  -7   4   6        0.77        0.88      1.32 o 
  -6   4   6        0.06       -0.23      1.28 o 
  -5   4   6      108.00      123.43      4.21 o 
  -4   4   6       57.62       49.52      2.96 o 
  -3   4   6      460.16      453.56     10.39 o 
  -2   4   6      705.74      690.85     14.29 o 
  -1   4   6      350.47      363.31      8.89 o 
   0   4   6       16.14       17.88      2.49 o 
   1   4   6      115.60      110.96      6.19 o 
   2   4   6       30.72       27.39      3.51 o 
   3   4   6       62.46       71.15      4.00 o 
   4   4   6       30.77       20.58      3.61 o 
   5   4   6      580.93      542.83     12.65 o 
   6   4   6       81.18       80.39      4.44 o 
   7   4   6        7.63        6.66      2.59 o 
   8   4   6       37.55       30.69      4.75 o 
   9   4   6       46.54       36.64      3.67 o 
  10   4   6        6.54        6.45      2.45 o 
  11   4   6       40.62       40.35      5.87 o 
  12   4   6       31.20       29.22      5.69 o 
  13   4   6        0.02        2.52      2.48 o 
  14   4   6        2.75        1.25      2.54 o 
  15   4   6        0.74        2.57      2.73 o 
  16   4   6      292.90      333.71     14.83 o 
  17   4   6      396.49      403.62     21.01 o 
 -17   5   6        0.08        2.29      3.48 o 
 -16   5   6        9.06        9.57      3.12 o 
 -15   5   6       51.33       60.24      7.67 o 
 -14   5   6       48.83       58.86      5.04 o 
 -13   5   6      134.06      148.71      6.73 o 
 -12   5   6        2.44        2.02      2.21 o 
 -11   5   6        0.40       -1.51      2.11 o 
 -10   5   6      116.41      106.05      6.67 o 
  -9   5   6      307.96      297.31     16.09 o 
  -8   5   6      176.59      178.12      6.46 o 
  -7   5   6        1.54       -0.78      1.77 o 
  -6   5   6      103.52      109.76      4.98 o 
  -5   5   6      156.50      152.76      4.99 o 
  -4   5   6       93.23       87.86      3.97 o 
  -3   5   6       86.90       79.75      4.11 o 
  -2   5   6       72.51       75.85      4.11 o 
  -1   5   6       14.36       11.70      2.75 o 
   0   5   6        1.36        0.23      1.64 o 
   1   5   6      331.92      315.43      8.46 o 
   2   5   6        1.23        3.85      1.85 o 
   3   5   6       28.58       22.70      2.74 o 
   4   5   6      103.59       96.11      4.80 o 
   5   5   6        6.48        7.41      2.22 o 
   6   5   6       70.66       68.92      7.46 o 
   7   5   6        1.87        3.61      2.59 o 
   8   5   6       19.25       17.57      4.63 o 
   9   5   6       76.09       77.54      5.22 o 
  10   5   6       14.28        9.99      2.90 o 
  11   5   6       35.01       32.02      5.93 o 
  12   5   6       58.28       59.00     10.31 o 
  13   5   6      208.57      228.13      9.03 o 
  14   5   6        1.17       -0.57      3.62 o 
 -13   6   6       20.89       17.65      7.11 o 
 -12   6   6       51.68       38.19      4.19 o 
 -11   6   6       35.37       35.98      6.73 o 
 -10   6   6       10.03        7.11      2.62 o 
  -9   6   6       32.99       27.36      6.56 o 
  -8   6   6        0.46       -0.28      1.92 o 
  -7   6   6        0.13        1.24      2.06 o 
  -6   6   6        7.55        4.90      2.16 o 
  -5   6   6        0.22       -1.68      1.81 o 
  -4   6   6       69.33       77.46      6.99 o 
  -3   6   6        0.11       -1.77      1.77 o 
  -2   6   6        9.39        7.29      2.52 o 
  -1   6   6       57.28       48.66      3.76 o 
   0   6   6        0.10       -0.08      1.83 o 
   1   6   6       77.72       75.21      4.61 o 
   2   6   6       20.16       20.65      3.88 o 
   3   6   6       16.74       17.55      2.91 o 
   4   6   6       11.80       11.77      4.72 o 
   5   6   6       48.10       46.63      3.85 o 
   6   6   6       13.51       12.03      2.75 o 
   7   6   6        0.32       -0.99      2.27 o 
   8   6   6        2.43       -1.57      2.38 o 
   9   6   6       40.53       53.05      4.68 o 
  10   6   6      122.74      136.55     15.07 o 
  -4   7   6        2.79        3.63      3.26 o 
   0   7   6       11.92        8.80      6.38 o 
   1   7   6       52.33       58.30     10.08 o 
 -23   1   7        0.16       -0.45      1.69 o 
 -22   1   7       37.32       37.73      2.76 o 
 -21   1   7        0.74        0.84      1.60 o 
 -20   1   7       23.41       23.62      2.28 o 
 -19   1   7      117.24      120.41      4.11 o 
 -18   1   7      124.96      121.47      4.05 o 
 -17   1   7       48.25       56.46      2.93 o 
 -16   1   7      239.54      245.19      5.64 o 
 -15   1   7        6.75        4.02      1.70 o 
 -14   1   7      208.73      216.86      4.44 o 
 -13   1   7      188.30      208.58      4.26 o 
 -12   1   7        4.64        3.62      1.10 o 
 -11   1   7       35.86       33.13      1.76 o 
 -10   1   7        5.96        3.41      0.96 o 
  -9   1   7        8.88       10.48      1.05 o 
  -8   1   7       20.48       26.11      1.28 o 
  -7   1   7        1.54        0.51      0.80 o 
  -6   1   7      370.40      340.22      4.56 o 
  -5   1   7      136.28      142.35      2.55 o 
  -4   1   7      169.15      217.01      3.60 o 
  -3   1   7      206.43      255.27      3.99 o 
  -2   1   7      975.90     1080.41     13.68 o 
  -1   1   7      245.52      253.03      4.41 o 
   0   1   7      192.41      163.93      3.22 o 
   1   1   7      360.06      434.53      5.81 o 
   2   1   7       29.76       24.66      1.19 o 
   3   1   7        7.16        6.24      0.77 o 
   4   1   7      396.85      397.96      6.12 o 
   5   1   7        1.40        1.34      0.75 o 
   6   1   7      318.13      305.04      5.21 o 
   7   1   7      469.43      460.28      7.65 o 
   8   1   7      173.06      174.94      3.44 o 
   9   1   7       55.05       53.33      1.97 o 
  10   1   7      288.36      278.84      4.45 o 
  11   1   7       25.20       26.48      1.64 o 
  12   1   7       76.09       68.50      2.62 o 
  13   1   7       26.69       29.21      1.91 o 
  14   1   7      197.65      204.70      5.05 o 
  15   1   7      220.62      234.46      5.12 o 
  16   1   7       57.82       45.14      3.56 o 
  17   1   7       14.09        9.17      2.39 o 
  18   1   7       10.32       11.28      2.54 o 
  19   1   7       89.64       79.43      4.71 o 
  20   1   7       20.95       19.13      3.01 o 
 -23   2   7        1.84        2.64      3.15 o 
 -22   2   7       38.47       33.07      4.49 o 
 -21   2   7       63.23       53.85      7.03 o 
 -20   2   7       22.25       25.64      4.91 o 
 -19   2   7       20.11       27.19      3.91 o 
 -18   2   7      338.75      332.76      9.51 o 
 -17   2   7      278.72      270.88      7.35 o 
 -16   2   7      281.65      287.57      7.45 o 
 -15   2   7      447.78      450.34     10.57 o 
 -14   2   7       57.31       45.54      3.06 o 
 -13   2   7       86.00       73.84      6.30 o 
 -12   2   7      287.48      297.08      6.89 o 
 -11   2   7       31.66       29.31      2.33 o 
 -10   2   7       19.02       14.05      2.56 o 
  -9   2   7      238.28      243.84      5.68 o 
  -8   2   7      148.47      179.24      5.20 o 
  -7   2   7        2.87        4.43      1.22 o 
  -6   2   7      113.78      124.38      3.61 o 
  -5   2   7      118.36      108.21      3.01 o 
  -4   2   7       72.00       65.87      2.41 o 
  -3   2   7       96.25       96.83      4.20 o 
  -2   2   7       17.96       15.35      1.37 o 
  -1   2   7       88.25       92.15      2.76 o 
   0   2   7      739.40      748.60      9.65 o 
   1   2   7      490.81      490.82      6.87 o 
   2   2   7      400.56      396.99      7.14 o 
   3   2   7     1726.56     1652.61     24.16 o 
   4   2   7       17.73       19.63      1.58 o 
   5   2   7      966.27      987.01     14.09 o 
   6   2   7      121.65      106.38      4.92 o 
   7   2   7        7.31        5.53      1.43 o 
   8   2   7        2.69       -1.03      1.18 o 
   9   2   7      163.10      162.92      5.20 o 
  10   2   7        6.32        4.87      1.52 o 
  11   2   7       26.10       24.55      2.11 o 
  12   2   7       16.96       17.38      1.94 o 
  13   2   7       14.70       13.96      2.09 o 
  14   2   7      124.40      116.33      7.00 o 
  15   2   7        0.44       -1.59      1.66 o 
  16   2   7      124.40      133.04      4.98 o 
  17   2   7      113.71      115.25      7.27 o 
  18   2   7        2.51        3.40      3.33 o 
  19   2   7      148.76      158.92     14.67 o 
 -20   3   7      136.29      132.28     14.85 o 
 -19   3   7       40.75       35.58      5.69 o 
 -18   3   7       34.66       32.81      5.24 o 
 -17   3   7        2.24       -2.91      2.94 o 
 -16   3   7       12.44        6.95      5.72 o 
 -15   3   7        6.68        5.90      2.99 o 
 -14   3   7      232.17      213.23      9.50 o 
 -13   3   7        5.37        0.74      2.29 o 
 -12   3   7      552.38      554.83     16.37 o 
 -11   3   7      318.72      334.42     11.40 o 
 -10   3   7      147.93      121.05      6.33 o 
  -9   3   7       43.45       46.12      3.33 o 
  -8   3   7      681.34      674.72     14.21 o 
  -7   3   7      507.61      538.42     11.92 o 
  -6   3   7       52.45       49.20      3.32 o 
  -5   3   7      428.11      407.98      9.66 o 
  -4   3   7      204.01      200.98      6.09 o 
  -3   3   7      181.45      180.56      5.70 o 
  -2   3   7      145.81      121.81      8.51 o 
  -1   3   7      276.20      215.98     18.92 o 
   0   3   7      480.32      471.17     30.00 o 
   1   3   7      604.85      570.56     14.89 o 
   2   3   7       72.33       66.18      5.38 o 
   3   3   7       59.85       49.87      3.47 o 
   4   3   7      393.39      397.08      9.99 o 
   5   3   7        0.06        0.13      1.56 o 
   6   3   7      150.80      159.69      6.05 o 
   7   3   7      436.10      418.45     10.85 o 
   8   3   7       20.87       17.66      4.65 o 
   9   3   7       21.01       25.51      3.22 o 
  10   3   7      486.80      475.01     16.45 o 
  11   3   7       65.39       75.98      5.95 o 
  12   3   7       42.00       38.88      3.37 o 
  13   3   7      200.13      210.44      7.99 o 
  14   3   7      148.18      146.12      6.40 o 
  15   3   7        9.43        8.34      2.90 o 
  16   3   7        0.25        0.90      3.66 o 
  17   3   7        0.01       -2.59      2.59 o 
  18   3   7        5.01        4.54      3.25 o 
 -19   4   7       29.30       34.03      5.58 o 
 -18   4   7      109.66      113.25     18.06 o 
 -17   4   7       31.27       32.91      7.87 o 
 -16   4   7      346.57      329.79     13.07 o 
 -15   4   7      133.45      142.95      6.77 o 
 -14   4   7       73.48       78.18      5.46 o 
 -13   4   7      219.02      221.21      7.97 o 
 -12   4   7      124.13      119.64      5.91 o 
 -11   4   7       96.83       97.41      5.42 o 
 -10   4   7       34.75       21.88      3.42 o 
  -9   4   7      111.61      103.72      5.88 o 
  -8   4   7        0.57        1.02      1.84 o 
  -7   4   7      130.90      125.17      5.06 o 
  -6   4   7      134.33      105.41      5.91 o 
  -5   4   7      172.42      179.30      6.00 o 
  -4   4   7       48.19       51.10      4.02 o 
  -3   4   7     1171.89     1189.29     22.75 o 
  -2   4   7      649.14      661.58     14.28 o 
  -1   4   7      660.56      653.72     14.16 o 
   0   4   7      264.11      258.17      7.56 o 
   1   4   7      142.03      146.66      5.96 o 
   2   4   7       16.77       14.98      2.74 o 
   3   4   7       67.08       59.59      5.24 o 
   4   4   7      761.24      784.22     16.84 o 
   5   4   7       66.22       67.02      4.45 o 
   6   4   7      366.54      330.90     10.76 o 
   7   4   7        8.42       10.24      2.41 o 
   8   4   7       47.02       43.47      3.94 o 
   9   4   7      117.88      120.00      6.00 o 
  10   4   7        2.32       -0.59      2.15 o 
  11   4   7       94.45       94.44      6.04 o 
  12   4   7       40.65       32.87      4.14 o 
  13   4   7       25.60       27.31      3.92 o 
  14   4   7       52.90       43.86      4.71 o 
  15   4   7       36.79       32.61      4.58 o 
  16   4   7      179.76      220.99     17.14 o 
 -16   5   7       20.01       17.02      3.58 o 
 -15   5   7       13.96       14.35      3.40 o 
 -14   5   7       13.40       11.59      3.08 o 
 -13   5   7        7.90        5.68      2.70 o 
 -12   5   7       22.71       18.93      3.15 o 
 -11   5   7      279.46      306.48      9.51 o 
 -10   5   7      166.38      176.29      6.90 o 
  -9   5   7       41.21       51.47      4.13 o 
  -8   5   7       79.05       76.16      6.20 o 
  -7   5   7      443.96      428.32     12.98 o 
  -6   5   7      345.78      362.43     11.50 o 
  -5   5   7      554.84      539.68     12.56 o 
  -4   5   7      143.79      139.51      5.55 o 
  -3   5   7        4.30        1.34      1.90 o 
  -2   5   7        8.62        7.48      2.16 o 
  -1   5   7       53.32       49.82      3.75 o 
   0   5   7       10.76        7.88      2.25 o 
   1   5   7       20.55       16.91      2.61 o 
   2   5   7       15.42        9.25      2.31 o 
   3   5   7      173.40      178.21      8.16 o 
   4   5   7       14.08       14.72      2.67 o 
   5   5   7       50.47       47.59      3.95 o 
   6   5   7        9.65        8.77      2.50 o 
   7   5   7       59.08       60.99      4.60 o 
   8   5   7      755.46      726.66     16.99 o 
   9   5   7       43.88       46.08      4.73 o 
  10   5   7      135.45      135.73      8.52 o 
  11   5   7       81.04       76.96     10.84 o 
  12   5   7      138.61      165.58      7.94 o 
  13   5   7      121.39      143.53     16.81 o 
 -12   6   7        6.78        8.50      6.76 o 
 -11   6   7      241.62      251.22      8.83 o 
 -10   6   7       72.34       76.96      6.66 o 
  -9   6   7       10.71        3.73      2.81 o 
  -8   6   7        2.70        2.34      2.52 o 
  -7   6   7        1.66        1.95      2.47 o 
  -6   6   7       70.64       57.95      4.85 o 
  -5   6   7       30.94       34.30      3.87 o 
  -4   6   7       28.10       24.48      3.44 o 
  -3   6   7      208.25      206.29      6.98 o 
  -2   6   7       91.59      116.20      5.36 o 
  -1   6   7      559.81      563.71     13.22 o 
   0   6   7       41.71       43.22      3.70 o 
   1   6   7        4.45        1.08      2.30 o 
   2   6   7       37.54       31.35      3.39 o 
   3   6   7      106.05      116.30      5.59 o 
   4   6   7      270.12      256.07      8.30 o 
   5   6   7       76.04       82.61      8.39 o 
   6   6   7       53.49       59.05      5.84 o 
   7   6   7        2.51       -1.50      2.45 o 
   8   6   7      130.83      152.13     15.98 o 
   9   6   7       20.57        8.57      6.52 o 
 -23   0   8        0.65        3.15      2.69 o 
 -22   0   8      101.32      103.98      6.18 o 
 -21   0   8        1.11       -0.50      2.32 o 
 -20   0   8       32.45       31.65      6.05 o 
 -19   0   8      101.24      107.14      5.72 o 
 -18   0   8      251.69      243.71      8.55 o 
 -17   0   8        8.93        8.69      2.39 o 
 -16   0   8      305.16      300.52      9.39 o 
 -15   0   8      671.06      680.88     16.40 o 
 -14   0   8      159.66      175.41      7.25 o 
 -13   0   8      518.04      516.76     12.94 o 
 -12   0   8       11.02        8.39      1.95 o 
 -11   0   8     5437.98     5428.28     75.63 o 
 -10   0   8     1033.93     1047.20     16.81 o 
  -9   0   8      887.80      881.38     14.42 o 
  -8   0   8      401.71      402.77      9.30 o 
  -7   0   8       41.89       36.39      2.42 o 
  -6   0   8       46.87       42.44      4.56 o 
  -5   0   8        0.00        0.27      0.98 o 
  -4   0   8      521.49      531.91      9.26 o 
  -3   0   8      544.08      570.81      9.78 o 
  -2   0   8      121.54      131.74      3.71 o 
  -1   0   8     2343.22     2554.36     36.40 o 
   0   0   8      962.96      871.83     16.38 o 
   1   0   8       40.95       61.76      3.34 o 
   2   0   8       83.83      110.86      4.11 o 
   3   0   8     1349.15     1310.72     23.60 o 
   4   0   8     2207.24     2286.71     39.06 o 
   5   0   8      537.34      511.21     32.40 o 
   6   0   8      440.11      441.26     12.15 o 
   7   0   8      312.44      312.10      6.69 o 
   8   0   8     1551.18     1535.31     23.31 o 
   9   0   8      179.00      191.29      5.18 o 
  10   0   8      710.67      722.26     12.71 o 
  11   0   8      180.87      175.47      5.91 o 
  12   0   8     1370.66     1393.64     24.74 o 
  13   0   8      195.79      173.61      6.89 o 
  14   0   8      131.95      126.95      6.12 o 
  15   0   8       36.01       38.17      3.97 o 
  16   0   8       25.46       30.13      5.92 o 
  17   0   8      154.89      164.90      7.05 o 
  18   0   8       35.13       33.81      7.39 o 
  19   0   8       25.41       22.73      3.67 o 
 -23   1   8      124.47      138.29      4.70 o 
 -22   1   8      226.00      225.29      5.93 o 
 -21   1   8        8.52        7.92      1.92 o 
 -20   1   8      259.63      240.49      7.41 o 
 -19   1   8      213.34      213.99      5.51 o 
 -18   1   8        1.71        5.83      1.60 o 
 -17   1   8       80.54       71.98      4.57 o 
 -16   1   8       13.96       13.90      1.77 o 
 -15   1   8      285.68      279.97      5.66 o 
 -14   1   8       87.43       84.71      2.85 o 
 -13   1   8      176.17      169.39      3.82 o 
 -12   1   8        9.38        8.58      1.27 o 
 -11   1   8      266.66      260.04      4.74 o 
 -10   1   8      570.99      581.65      8.22 o 
  -9   1   8       22.54       22.31      1.48 o 
  -8   1   8      504.27      498.82      7.97 o 
  -7   1   8     4153.38     4101.32     46.80 o 
  -6   1   8       43.81       39.65      1.82 o 
  -5   1   8     1721.76     1747.95     20.92 o 
  -4   1   8     1054.93     1059.25     13.76 o 
  -3   1   8       78.56       68.40      2.44 o 
  -2   1   8      105.91       89.78      2.66 o 
  -1   1   8      391.62      395.06      6.24 o 
   0   1   8      198.86      194.63      3.68 o 
   1   1   8       26.60       22.97      1.41 o 
   2   1   8      291.06      304.35      5.00 o 
   3   1   8      149.06      146.89      3.31 o 
   4   1   8      151.59      156.65      5.45 o 
   5   1   8        0.47        2.08      0.85 o 
   6   1   8      447.34      452.19      6.91 o 
   7   1   8       53.04       60.60      2.69 o 
   8   1   8     3281.69     3283.47     35.08 o 
   9   1   8      233.01      233.48      4.21 o 
  10   1   8      341.76      342.93      5.43 o 
  11   1   8      243.20      241.40      4.46 o 
  12   1   8      289.04      302.55      5.50 o 
  13   1   8        2.95        2.29      1.27 o 
  14   1   8      238.93      239.68      5.15 o 
  15   1   8      177.13      161.26      5.83 o 
  16   1   8        0.30        2.01      2.10 o 
  17   1   8      282.19      275.72      8.03 o 
  18   1   8        1.48       -2.15      2.15 o 
  19   1   8       19.57       14.89      2.89 o 
 -22   2   8        0.13        1.21      3.05 o 
 -21   2   8      212.75      211.19     11.87 o 
 -20   2   8       80.55       79.37      6.00 o 
 -19   2   8       35.44       31.58      4.11 o 
 -18   2   8       19.52       17.41      3.43 o 
 -17   2   8        1.33        0.19      1.88 o 
 -16   2   8      245.62      229.80      8.66 o 
 -15   2   8      126.37      138.77      5.11 o 
 -14   2   8      233.24      267.67      7.47 o 
 -13   2   8       97.14      106.15      5.74 o 
 -12   2   8      269.41      284.57      7.26 o 
 -11   2   8      637.37      611.11      9.48 o 
 -10   2   8       54.29       40.25      1.96 o 
  -9   2   8      623.28      588.92      8.99 o 
  -8   2   8       43.70       45.86      1.95 o 
  -7   2   8        8.14        9.20      1.55 o 
  -6   2   8       87.56       86.25      2.50 o 
  -5   2   8      224.76      222.13      4.24 o 
  -4   2   8        9.32        6.36      0.96 o 
  -3   2   8     1303.03     1269.72     15.58 o 
  -2   2   8       88.99       82.36      2.35 o 
  -1   2   8      647.30      643.45      9.74 o 
   0   2   8       98.09      105.41      2.97 o 
   1   2   8      576.02      573.55      8.94 o 
   2   2   8        8.55        9.17      1.55 o 
   3   2   8       62.20       50.61      2.54 o 
   4   2   8     2376.21     2306.23     30.15 o 
   5   2   8      647.20      623.24     11.28 o 
   6   2   8      688.62      681.46     12.18 o 
   7   2   8       56.21       53.22      3.05 o 
   8   2   8       52.04       55.84      3.42 o 
   9   2   8      239.39      246.28      6.26 o 
  10   2   8       57.63       59.63      3.43 o 
  11   2   8       17.40       19.96      2.04 o 
  12   2   8       87.07       80.34      3.83 o 
  13   2   8       10.62        8.51      2.11 o 
  14   2   8        6.73        5.52      1.94 o 
  15   2   8       19.08       16.89      2.45 o 
  16   2   8       23.40       24.13      2.76 o 
  17   2   8       87.75       80.25      5.18 o 
  18   2   8       74.91       77.42      5.20 o 
 -19   3   8       12.48       12.22      4.36 o 
 -18   3   8      212.24      217.39     11.10 o 
 -17   3   8        3.81        2.89      3.15 o 
 -16   3   8        7.77       12.31      3.69 o 
 -15   3   8        3.55        3.06      2.91 o 
 -14   3   8        8.22        7.81      2.99 o 
 -13   3   8       45.74       40.65      4.79 o 
 -12   3   8      279.38      252.72     10.15 o 
 -11   3   8       40.43       40.20      4.47 o 
 -10   3   8        9.68        4.60      3.22 o 
  -9   3   8       47.64       45.85      3.49 o 
  -8   3   8      297.48      303.34     13.05 o 
  -7   3   8      477.63      474.22     11.19 o 
  -6   3   8      133.30      130.33      5.16 o 
  -5   3   8      336.14      346.33     10.30 o 
  -4   3   8       39.77       37.05      3.22 o 
  -3   3   8      637.68      624.09     13.66 o 
  -2   3   8      333.92      336.54      8.86 o 
  -1   3   8       93.47       86.35      4.43 o 
   0   3   8     1230.10     1219.56     23.48 o 
   1   3   8      215.91      217.50      6.99 o 
   2   3   8     1009.14     1014.17     20.35 o 
   3   3   8       37.13       41.26      7.87 o 
   4   3   8       95.24       93.73      4.76 o 
   5   3   8       81.69       79.93      4.83 o 
   6   3   8      217.16      237.66      7.79 o 
   7   3   8       12.18       10.77      2.48 o 
   8   3   8       47.14       40.60      3.86 o 
   9   3   8        4.41        3.08      2.17 o 
  10   3   8      141.40      151.25      6.73 o 
  11   3   8       29.29       17.20      3.18 o 
  12   3   8      108.21      105.22      5.34 o 
  13   3   8       25.52       26.54      4.58 o 
  14   3   8       38.84       36.90      4.22 o 
  15   3   8       54.22       49.69      6.35 o 
  16   3   8       16.42       12.78      3.43 o 
  17   3   8       21.82       20.23      4.01 o 
 -19   4   8        7.34        7.38      9.32 o 
 -18   4   8       56.67       58.33      6.82 o 
 -17   4   8       35.09       43.07      5.84 o 
 -16   4   8       16.83       19.28      7.17 o 
 -15   4   8      124.26      132.32     10.89 o 
 -14   4   8       85.76       70.98      6.33 o 
 -13   4   8       83.15       85.29      6.73 o 
 -12   4   8        7.42        3.80      2.77 o 
 -11   4   8        9.34       11.84      3.74 o 
 -10   4   8       12.65        8.34      2.80 o 
  -9   4   8        1.53       -0.20      2.07 o 
  -8   4   8      169.13      135.72      6.77 o 
  -7   4   8      311.25      303.70      8.56 o 
  -6   4   8       45.90       44.25      4.00 o 
  -5   4   8      584.49      582.19     13.24 o 
  -4   4   8        1.48       -2.02      2.24 o 
  -3   4   8       42.47       35.89      3.29 o 
  -2   4   8        5.37        5.40      2.03 o 
  -1   4   8        0.25       -0.06      1.58 o 
   0   4   8       40.39       41.50      4.25 o 
   1   4   8      238.38      234.96      7.50 o 
   2   4   8       28.23       23.12      2.93 o 
   3   4   8      187.29      191.01      9.32 o 
   4   4   8      242.71      236.76      7.83 o 
   5   4   8       31.49       36.32      3.67 o 
   6   4   8      443.67      469.93     12.31 o 
   7   4   8       80.96       83.22      5.39 o 
   8   4   8        7.06        9.54      3.14 o 
   9   4   8        0.13       -2.16      2.16 o 
  10   4   8       13.75       18.21      3.63 o 
  11   4   8       33.58       25.42      3.84 o 
  12   4   8       21.24       14.03      3.33 o 
  13   4   8        0.34        4.56      2.96 o 
  14   4   8       34.70       34.45      4.60 o 
  15   4   8      135.77      141.69     14.49 o 
 -15   5   8        0.28        2.34      3.05 o 
 -14   5   8        1.52        4.49      3.36 o 
 -13   5   8        1.19        5.71      4.13 o 
 -12   5   8      139.23      140.65      7.90 o 
 -11   5   8        2.41        0.42      2.64 o 
 -10   5   8        7.17        5.26      3.84 o 
  -9   5   8      258.29      244.63      9.73 o 
  -8   5   8       23.78       28.17      3.84 o 
  -7   5   8       36.69       20.99      3.51 o 
  -6   5   8       19.02       17.09      3.69 o 
  -5   5   8        7.47        4.54      2.19 o 
  -4   5   8      104.90      101.05      5.23 o 
  -3   5   8      199.94      209.66      7.68 o 
  -2   5   8       74.40       72.29      5.12 o 
  -1   5   8       64.87       57.09      5.98 o 
   0   5   8        0.11       -1.39      1.92 o 
   1   5   8       29.25       34.02      3.51 o 
   2   5   8       82.78       87.01      7.33 o 
   3   5   8        0.58        0.69      2.07 o 
   4   5   8        9.46       10.46      2.65 o 
   5   5   8        3.63        4.19      2.39 o 
   6   5   8       82.19       76.16      5.65 o 
   7   5   8       75.35       79.53      5.41 o 
   8   5   8       16.17       13.92      3.10 o 
   9   5   8        0.00       -1.48      2.47 o 
  10   5   8      125.76      143.94      7.33 o 
  11   5   8      315.91      321.91     10.95 o 
  12   5   8       26.59       30.95      5.69 o 
  -9   6   8       16.22       20.03      3.78 o 
  -8   6   8      238.50      254.83     11.73 o 
  -7   6   8       14.24       12.31      5.27 o 
  -6   6   8        0.03        1.30      2.72 o 
  -5   6   8      172.49      166.94      7.81 o 
  -4   6   8        1.31       -1.08      2.53 o 
  -3   6   8       10.07       11.93      3.80 o 
  -2   6   8       42.10       43.36      3.98 o 
  -1   6   8       11.50       14.70      2.87 o 
   0   6   8       24.07       28.48      4.42 o 
   1   6   8        4.32       11.96      2.87 o 
   2   6   8        0.20        1.79      2.36 o 
   3   6   8        8.29        7.75      2.75 o 
   4   6   8        0.15        0.18      2.45 o 
   5   6   8        0.19       -0.01      2.45 o 
   6   6   8       12.34       19.43      7.31 o 
   7   6   8      108.65      134.43     14.78 o 
 -22   1   9       18.36       14.24      2.19 o 
 -21   1   9        2.14        0.70      1.67 o 
 -20   1   9        0.86        2.46      1.66 o 
 -19   1   9      141.10      139.31      6.08 o 
 -18   1   9       10.81        8.53      1.78 o 
 -17   1   9      178.10      177.78      7.18 o 
 -16   1   9      125.23      128.03      4.05 o 
 -15   1   9      201.18      210.03      5.16 o 
 -14   1   9        0.01       -1.15      1.15 o 
 -13   1   9      323.50      314.70      5.65 o 
 -12   1   9        3.61        2.40      1.12 o 
 -11   1   9       14.68       10.95      1.35 o 
 -10   1   9      566.87      536.11      7.87 o 
  -9   1   9      661.71      673.91      9.33 o 
  -8   1   9      591.89      557.51      7.98 o 
  -7   1   9       24.87       30.29      2.23 o 
  -6   1   9       16.17       12.04      1.37 o 
  -5   1   9       20.81       16.19      2.61 o 
  -4   1   9      193.59      212.56      4.76 o 
  -3   1   9       57.52       60.60      2.71 o 
  -2   1   9       58.00       55.96      2.55 o 
  -1   1   9      173.81      173.76      4.21 o 
   0   1   9       79.34       73.76      2.42 o 
   1   1   9        4.89        3.43      0.97 o 
   2   1   9       13.67       11.01      1.32 o 
   3   1   9      379.42      366.40      6.15 o 
   4   1   9      117.00      124.56      3.18 o 
   5   1   9       69.13       71.01      2.58 o 
   6   1   9      655.43      667.85      9.53 o 
   7   1   9      118.58      112.98      3.39 o 
   8   1   9      196.93      190.60      4.04 o 
   9   1   9      149.98      146.26      3.35 o 
  10   1   9       23.74       20.88      1.63 o 
  11   1   9      135.39      124.17      3.41 o 
  12   1   9       70.96       65.05      3.40 o 
  13   1   9        8.85        9.03      2.00 o 
  14   1   9       21.53       21.62      3.02 o 
  15   1   9      157.44      161.50      6.01 o 
  16   1   9       32.62       34.57      3.46 o 
  17   1   9        0.14        0.26      2.25 o 
  18   1   9       11.68       10.81      3.59 o 
 -22   2   9       78.60       73.80      6.16 o 
 -21   2   9       23.68       13.54      9.51 o 
 -20   2   9       30.61       28.10      4.25 o 
 -19   2   9       50.97       40.21      4.56 o 
 -18   2   9       67.99       65.08      5.66 o 
 -17   2   9      108.45       93.63      6.13 o 
 -16   2   9       18.67       13.21      2.39 o 
 -15   2   9      371.29      377.42      8.90 o 
 -14   2   9      399.20      383.24     10.42 o 
 -13   2   9       10.71        7.57      1.34 o 
 -12   2   9       75.90       83.33      2.97 o 
 -11   2   9      193.58      210.00      4.59 o 
 -10   2   9       75.70       73.67      2.67 o 
  -9   2   9      155.02      149.16      5.81 o 
  -8   2   9        8.18       10.31      1.29 o 
  -7   2   9      267.94      291.91      5.44 o 
  -6   2   9       96.87       83.23      2.72 o 
  -5   2   9      107.59      106.98      3.09 o 
  -4   2   9     1180.08     1181.63     16.50 o 
  -3   2   9        0.03       -0.99      0.99 o 
  -2   2   9       23.57       25.91      1.80 o 
  -1   2   9      242.49      238.89      5.77 o 
   0   2   9      462.07      474.90      7.96 o 
   1   2   9       91.16       86.29      2.99 o 
   2   2   9      760.52      751.03     11.48 o 
   3   2   9      681.84      654.76     10.39 o 
   4   2   9     1071.58     1103.12     15.98 o 
   5   2   9      374.11      379.22      8.11 o 
   6   2   9      520.88      520.83     10.22 o 
   7   2   9        6.26        6.69      1.63 o 
   8   2   9        1.52        1.66      1.49 o 
   9   2   9      143.10      148.08      6.71 o 
  10   2   9        2.96        0.70      1.70 o 
  11   2   9      278.56      270.59      6.81 o 
  12   2   9       50.56       48.19      3.64 o 
  13   2   9        9.98        9.72      2.11 o 
  14   2   9       15.28       13.99      2.40 o 
  15   2   9       20.43       17.56      2.58 o 
  16   2   9       68.79       78.05      4.57 o 
  17   2   9        4.02        4.90      2.75 o 
 -18   3   9      284.13      313.54     13.70 o 
 -17   3   9        5.69       14.01      4.17 o 
 -16   3   9       92.98       97.66      8.03 o 
 -15   3   9      117.36      115.84      8.02 o 
 -14   3   9       48.28       49.78      5.56 o 
 -13   3   9      255.80      242.76     10.44 o 
 -12   3   9        9.78       10.59      3.15 o 
 -11   3   9       89.38       72.35      5.96 o 
 -10   3   9      242.48      199.69      8.79 o 
  -9   3   9        6.91        2.61      1.88 o 
  -8   3   9       11.13       17.57      2.56 o 
  -7   3   9       74.38       86.67      6.44 o 
  -6   3   9       68.42       79.32      4.51 o 
  -5   3   9        7.75        7.92      2.50 o 
  -4   3   9      245.90      263.59      7.91 o 
  -3   3   9     1465.42     1502.89     28.33 o 
  -2   3   9      668.02      675.37     14.96 o 
  -1   3   9      104.75       99.39      5.01 o 
   0   3   9     2505.81     2489.41     44.37 o 
   1   3   9       29.29       21.65      2.99 o 
   2   3   9      491.34      495.97     12.22 o 
   3   3   9      127.07      128.63      5.67 o 
   4   3   9        2.31        0.77      1.89 o 
   5   3   9       34.19       30.61      3.45 o 
   6   3   9        7.42        7.67      2.41 o 
   7   3   9        4.33        3.72      2.29 o 
   8   3   9       81.93       78.98      5.39 o 
   9   3   9      109.59      119.41      6.45 o 
  10   3   9       63.12       62.52      5.30 o 
  11   3   9        2.23        0.69      2.41 o 
  12   3   9       30.28       35.35      4.06 o 
  13   3   9        0.26       -2.39      2.39 o 
  14   3   9       53.05       57.45      4.99 o 
  15   3   9      358.73      380.70     11.73 o 
  16   3   9       33.04       34.02      4.62 o 
 -18   4   9       14.90       22.47      7.18 o 
 -17   4   9       10.06        0.67      3.48 o 
 -16   4   9        1.22        2.23      3.26 o 
 -15   4   9      103.69      115.31      8.22 o 
 -14   4   9      194.34      185.88     13.34 o 
 -13   4   9      166.95      185.13      9.30 o 
 -12   4   9      235.83      232.52     10.18 o 
 -11   4   9      169.20      170.44      8.42 o 
 -10   4   9      130.13      129.46      7.30 o 
  -9   4   9      158.49      137.37      7.32 o 
  -8   4   9      178.82      179.69      8.28 o 
  -7   4   9      197.77      219.92      7.44 o 
  -6   4   9      289.84      263.25     10.83 o 
  -5   4   9      201.24      207.36      7.17 o 
  -4   4   9      397.30      398.60     10.58 o 
  -3   4   9       17.90       16.91      2.73 o 
  -2   4   9       96.89       91.36      5.08 o 
  -1   4   9        0.16       -1.50      2.25 o 
   0   4   9       20.93       19.47      2.98 o 
   1   4   9     1016.39     1012.87     21.06 o 
   2   4   9       35.77       29.53      3.43 o 
   3   4   9        0.10        0.43      1.96 o 
   4   4   9      575.05      580.21     14.28 o 
   5   4   9       83.34      102.55      6.57 o 
   6   4   9      263.46      277.15     11.71 o 
   7   4   9      159.00      149.10      8.93 o 
   8   4   9      104.95      110.52      6.33 o 
   9   4   9       78.08       71.50      5.51 o 
  10   4   9       50.94       50.76      5.40 o 
  11   4   9       32.21       33.51      5.04 o 
  12   4   9        1.54       -0.13      2.76 o 
  13   4   9        2.41        3.17      3.12 o 
  14   4   9       34.24       33.58      8.25 o 
 -14   5   9       13.69       19.50      4.32 o 
 -13   5   9        1.73        0.30      7.34 o 
 -12   5   9       16.89       13.48      3.64 o 
 -11   5   9       51.45       40.88      5.10 o 
 -10   5   9       38.50       30.58      4.41 o 
  -9   5   9        0.38        1.70      2.65 o 
  -8   5   9        2.89        5.26      2.92 o 
  -7   5   9      362.29      368.26     12.62 o 
  -6   5   9       83.92       85.77      6.06 o 
  -5   5   9      199.53      219.83      7.72 o 
  -4   5   9       91.93       97.10      5.41 o 
  -3   5   9      155.17      162.35      6.58 o 
  -2   5   9       52.59       64.42      5.81 o 
  -1   5   9      109.34      101.96      7.86 o 
   0   5   9      264.28      277.36      8.87 o 
   1   5   9      260.38      277.06      8.94 o 
   2   5   9      235.77      248.64      8.49 o 
   3   5   9       27.42       26.55      3.58 o 
   4   5   9        9.24        5.92      3.09 o 
   5   5   9      166.25      172.99     11.30 o 
   6   5   9        4.97        2.37      2.48 o 
   7   5   9       29.18       27.40      5.92 o 
   8   5   9       15.12        9.77      3.14 o 
   9   5   9        3.79        3.72      2.91 o 
  10   5   9        7.21        4.14      3.88 o 
  11   5   9       86.38       94.51     12.52 o 
  -7   6   9       89.10       81.67      6.50 o 
  -6   6   9       69.45       68.58      6.00 o 
  -5   6   9        3.11        2.33      2.81 o 
  -4   6   9        5.92        1.38      2.73 o 
  -3   6   9       24.32       22.43      3.42 o 
  -2   6   9       43.55       39.09      4.00 o 
  -1   6   9       52.15       50.05      4.54 o 
   0   6   9       11.20       13.30      3.61 o 
   1   6   9       73.42       78.54      5.46 o 
   2   6   9       79.17       90.78      5.89 o 
   3   6   9       82.28       81.66      5.76 o 
   4   6   9       37.22       23.23      7.94 o 
   5   6   9       72.00       67.17     11.25 o 
 -22   0  10      197.28      229.56      9.01 o 
 -21   0  10       55.69       66.34      5.19 o 
 -20   0  10       60.26       51.23      4.61 o 
 -19   0  10        7.38        8.69      2.62 o 
 -18   0  10        8.85        5.44      2.44 o 
 -17   0  10       66.26       65.34      4.72 o 
 -16   0  10        6.38        4.98      2.23 o 
 -15   0  10      206.06      205.24      9.94 o 
 -14   0  10     3160.00     3135.94     61.39 o 
 -13   0  10       55.55       58.87      5.31 o 
 -12   0  10       53.43       52.82      5.08 o 
 -11   0  10      531.74      519.19     13.08 o 
 -10   0  10      504.10      490.84     21.29 o 
  -9   0  10       99.28      112.11      4.47 o 
  -8   0  10     1143.05     1135.72     22.67 o 
  -7   0  10     3609.31     3414.94     55.27 o 
  -6   0  10      857.60      855.67     16.09 o 
  -5   0  10        3.37        2.04      2.23 o 
  -4   0  10      431.09      456.11      9.82 o 
  -3   0  10      557.63      494.82     10.41 o 
  -2   0  10        9.51        7.18      1.73 o 
  -1   0  10       55.19       34.00      3.66 o 
   0   0  10       34.34       19.75      3.91 o 
   1   0  10      446.05      417.71     11.78 o 
   2   0  10       62.89       55.60      4.29 o 
   3   0  10        0.11        0.30      1.89 o 
   4   0  10      392.15      365.47     11.06 o 
   5   0  10      246.99      253.71      6.84 o 
   6   0  10        1.24       -0.51      2.08 o 
   7   0  10      432.66      437.15      9.89 o 
   8   0  10      782.77      792.02     15.48 o 
   9   0  10      404.27      387.17      9.29 o 
  10   0  10      191.79      191.57      6.26 o 
  11   0  10     1864.58     1868.26     32.35 o 
  12   0  10     1064.64     1073.53     20.35 o 
  13   0  10      127.19      117.62      6.08 o 
  14   0  10        4.00        6.65      4.45 o 
  15   0  10        2.44        1.42      2.63 o 
  16   0  10       78.66       73.14      7.88 o 
  17   0  10        7.29        6.94      3.06 o 
 -22   1  10       21.20       19.09      2.41 o 
 -21   1  10       54.26       44.23      3.41 o 
 -20   1  10      193.90      195.52      5.49 o 
 -19   1  10        5.38        6.06      1.84 o 
 -18   1  10      757.82      766.31     13.09 o 
 -17   1  10       88.13       88.87      5.66 o 
 -16   1  10       57.16       49.37      3.15 o 
 -15   1  10      497.55      519.76      9.49 o 
 -14   1  10        0.12       -0.84      1.53 o 
 -13   1  10        7.08        6.74      1.41 o 
 -12   1  10      258.58      254.96      5.28 o 
 -11   1  10      981.07      985.20     13.10 o 
 -10   1  10      561.48      567.59      8.40 o 
  -9   1  10        0.15        0.64      1.02 o 
  -8   1  10      220.52      226.52      4.40 o 
  -7   1  10       34.12       29.49      1.73 o 
  -6   1  10      135.27      125.77      3.59 o 
  -5   1  10      508.48      495.88      8.71 o 
  -4   1  10      477.21      458.85      7.81 o 
  -3   1  10     1741.30     1653.91     22.36 o 
  -2   1  10      558.19      522.74      8.60 o 
  -1   1  10      153.34      158.63      4.14 o 
   0   1  10      645.49      659.84      9.11 o 
   1   1  10      716.27      696.61      9.54 o 
   2   1  10       35.41       35.48      2.04 o 
   3   1  10      171.09      193.49      4.08 o 
   4   1  10      819.44      779.28     10.82 o 
   5   1  10      609.14      596.64      9.46 o 
   6   1  10       26.52       25.37      1.90 o 
   7   1  10      776.88      760.48     11.62 o 
   8   1  10      161.63      156.02      3.73 o 
   9   1  10      113.45      108.42      3.60 o 
  10   1  10        2.56        3.88      1.24 o 
  11   1  10      111.72      116.86      3.53 o 
  12   1  10      394.20      406.41      8.79 o 
  13   1  10       13.23       13.37      2.28 o 
  14   1  10       72.51       73.86      4.03 o 
  15   1  10      237.53      234.71      7.43 o 
  16   1  10      253.01      268.75      8.28 o 
  17   1  10       26.54       25.99      3.32 o 
 -21   2  10        1.59        0.92      3.04 o 
 -20   2  10       11.98       15.82      3.75 o 
 -19   2  10      149.70      144.50      7.60 o 
 -18   2  10        1.08        1.68      2.70 o 
 -17   2  10       34.02       39.52      4.39 o 
 -16   2  10       48.50       38.81      3.62 o 
 -15   2  10       10.63       10.17      2.42 o 
 -14   2  10       73.32       71.20      4.03 o 
 -13   2  10      211.03      209.67      4.87 o 
 -12   2  10      252.12      256.73      5.47 o 
 -11   2  10       28.36       33.48      2.10 o 
 -10   2  10       23.74       26.25      1.86 o 
  -9   2  10      172.18      175.73      4.24 o 
  -8   2  10      553.37      541.56      8.84 o 
  -7   2  10      773.18      727.80     11.06 o 
  -6   2  10      207.91      241.54      5.04 o 
  -5   2  10      605.39      626.96     11.07 o 
  -4   2  10      697.24      739.93     11.44 o 
  -3   2  10      291.16      308.82      6.06 o 
  -2   2  10       62.60       64.63      3.89 o 
  -1   2  10       72.51       72.47      2.99 o 
   0   2  10      244.81      248.27      5.36 o 
   1   2  10     1218.86     1213.96     17.35 o 
   2   2  10      172.79      171.36      4.40 o 
   3   2  10       27.14       25.38      2.02 o 
   4   2  10       18.82       19.74      2.15 o 
   5   2  10        0.33       -0.62      1.40 o 
   6   2  10      122.18      132.57      5.82 o 
   7   2  10       93.66      101.41      6.02 o 
   8   2  10      628.13      639.18     13.99 o 
   9   2  10       79.88       79.80      4.43 o 
  10   2  10      162.83      173.23      7.05 o 
  11   2  10      189.06      177.59      5.55 o 
  12   2  10      122.41      131.49      6.72 o 
  13   2  10      131.86      138.75      5.30 o 
  14   2  10        0.03       -1.24      1.90 o 
  15   2  10       20.00       18.71      2.95 o 
  16   2  10       13.11       18.59      3.30 o 
 -18   3  10      145.19      166.65     14.18 o 
 -17   3  10      117.82      124.48      9.57 o 
 -16   3  10      107.34      105.43      8.45 o 
 -15   3  10       27.18       33.06      6.80 o 
 -14   3  10        0.39       -2.64      2.67 o 
 -13   3  10       45.08       38.90      5.08 o 
 -12   3  10        1.96        0.57      3.04 o 
 -11   3  10       66.63       68.10      6.10 o 
 -10   3  10        9.37        2.46      2.61 o 
  -9   3  10        6.91        8.26      2.57 o 
  -8   3  10       56.60       60.60      4.39 o 
  -7   3  10        6.16        4.64      2.05 o 
  -6   3  10       25.55       25.00      3.04 o 
  -5   3  10      170.31      158.44      6.25 o 
  -4   3  10        0.04        2.41      1.94 o 
  -3   3  10      651.30      666.29     15.20 o 
  -2   3  10       76.59       72.41      6.21 o 
  -1   3  10      259.35      268.19      8.48 o 
   0   3  10      691.17      708.57     16.56 o 
   1   3  10        0.17        1.08      2.02 o 
   2   3  10      130.49      125.49      6.05 o 
   3   3  10        0.29       -1.81      1.81 o 
   4   3  10      363.15      371.68     10.66 o 
   5   3  10      158.39      164.50      5.72 o 
   6   3  10        0.17       -2.03      2.03 o 
   7   3  10       11.06       13.34      3.00 o 
   8   3  10       71.30       78.94      5.74 o 
   9   3  10       19.69       26.97      3.76 o 
  10   3  10       55.55       57.32      6.24 o 
  11   3  10        2.92        6.15      3.57 o 
  12   3  10       26.38       29.17      3.94 o 
  13   3  10        1.03        3.37      2.76 o 
  14   3  10       48.69       48.16      5.01 o 
  15   3  10      112.92      106.53      6.90 o 
 -17   4  10       64.37       58.83      7.20 o 
 -16   4  10      133.25      135.90      9.85 o 
 -15   4  10        8.42       11.20      5.92 o 
 -14   4  10        0.39        2.62      4.50 o 
 -13   4  10        5.61        3.60      3.22 o 
 -12   4  10      138.19      118.45      9.38 o 
 -11   4  10       18.54       11.02      3.44 o 
 -10   4  10       46.07       40.61      5.03 o 
  -9   4  10      319.91      308.86     13.63 o 
  -8   4  10      122.28      118.61      7.14 o 
  -7   4  10       77.57       80.32      5.17 o 
  -6   4  10        3.57        0.09      2.04 o 
  -5   4  10       11.59        8.65      2.55 o 
  -4   4  10      235.46      246.91      8.23 o 
  -3   4  10       17.76       17.62      2.95 o 
  -2   4  10       61.43       63.86      4.73 o 
  -1   4  10       21.59       25.61      3.52 o 
   0   4  10       21.98       17.27      3.00 o 
   1   4  10       41.91       42.00      4.13 o 
   2   4  10       21.21       21.43      3.25 o 
   3   4  10      385.29      406.09     11.53 o 
   4   4  10        2.83        4.36      2.50 o 
   5   4  10      152.66      177.99     11.51 o 
   6   4  10      107.92      118.04      6.44 o 
   7   4  10       35.58       36.88      4.25 o 
   8   4  10      122.85      124.77      7.02 o 
   9   4  10       75.14       86.14      6.29 o 
  10   4  10        1.12       -0.12      2.77 o 
  11   4  10        1.05        0.00      2.94 o 
  12   4  10       26.22       28.21      5.33 o 
 -13   5  10      207.26      223.66     10.74 o 
 -12   5  10      187.44      201.65     10.03 o 
 -11   5  10       28.86       28.97      4.74 o 
 -10   5  10        1.63       -2.22      2.72 o 
  -9   5  10      263.26      254.66     10.79 o 
  -8   5  10        9.00        9.24      3.29 o 
  -7   5  10        6.65       11.77      3.35 o 
  -6   5  10        3.85        4.80      3.07 o 
  -5   5  10       54.28       46.06      4.33 o 
  -4   5  10        1.97        0.44      2.23 o 
  -3   5  10       60.67       55.08      4.60 o 
  -2   5  10        1.08       -1.54      2.13 o 
  -1   5  10      263.63      285.02      9.37 o 
   0   5  10        0.03        0.01      3.64 o 
   1   5  10       98.58      105.69      6.06 o 
   2   5  10       48.92       55.72      4.83 o 
   3   5  10        0.22        2.30      2.50 o 
   4   5  10        3.12        2.09      2.62 o 
   5   5  10       54.73       65.62      8.37 o 
   6   5  10       64.38       72.70      5.82 o 
   7   5  10       48.09       51.21      5.14 o 
   8   5  10       17.61       10.80      4.33 o 
   9   5  10       21.68       13.33      4.60 o 
  -3   6  10       52.91       49.44      9.10 o 
  -2   6  10        0.38       -2.60      5.23 o 
  -1   6  10       23.00       31.93      8.07 o 
   0   6  10        3.94       10.15      6.22 o 
   1   6  10       97.31      111.94     13.43 o 
   2   6  10       54.28       60.50     10.55 o 
 -21   1  11       34.77       34.92      2.79 o 
 -20   1  11       19.85       13.72      2.16 o 
 -19   1  11        9.78        3.85      2.12 o 
 -18   1  11        1.52        0.45      1.64 o 
 -17   1  11       86.13       81.61      3.66 o 
 -16   1  11      180.05      179.96      5.02 o 
 -15   1  11        3.65        1.22      1.76 o 
 -14   1  11       13.21       16.16      1.93 o 
 -13   1  11       19.25       15.41      1.88 o 
 -12   1  11       29.67       27.24      2.06 o 
 -11   1  11     1041.78     1014.53     14.49 o 
 -10   1  11       43.11       42.91      2.33 o 
  -9   1  11      254.88      245.94      5.12 o 
  -8   1  11       83.58       75.79      2.72 o 
  -7   1  11       20.92       21.99      1.92 o 
  -6   1  11      210.53      205.62      4.80 o 
  -5   1  11        0.00       -1.13      1.13 o 
  -4   1  11      176.98      184.36      4.48 o 
  -3   1  11        1.82        6.37      1.43 o 
  -2   1  11       42.62       45.17      3.23 o 
  -1   1  11       47.92       44.52      2.82 o 
   0   1  11        2.37        4.54      1.16 o 
   1   1  11        0.09       -1.00      1.16 o 
   2   1  11      121.56      110.15      3.57 o 
   3   1  11       61.68       72.49      2.90 o 
   4   1  11       20.60       20.69      2.00 o 
   5   1  11        0.01       -1.18      1.18 o 
   6   1  11        2.38        0.77      1.27 o 
   7   1  11      252.30      248.25      4.91 o 
   8   1  11       90.43       83.07      2.96 o 
   9   1  11        0.06        0.49      1.17 o 
  10   1  11        5.03        4.91      1.71 o 
  11   1  11       64.24       61.72      3.62 o 
  12   1  11      175.06      171.46      5.57 o 
  13   1  11      129.32      129.95      5.04 o 
  14   1  11      127.30      136.09      5.72 o 
  15   1  11      117.74      112.27      5.53 o 
 -20   2  11       95.88       74.02      7.60 o 
 -19   2  11       28.84       24.18      4.11 o 
 -18   2  11       17.15       13.73      7.11 o 
 -17   2  11       48.45       53.57      5.09 o 
 -16   2  11        0.23       -1.92      2.52 o 
 -15   2  11      114.43      115.89      5.58 o 
 -14   2  11        2.99        2.15      2.16 o 
 -13   2  11       87.97       93.89      3.47 o 
 -12   2  11        2.57        1.95      1.33 o 
 -11   2  11        6.65        6.01      1.42 o 
 -10   2  11      213.06      228.01      5.18 o 
  -9   2  11        9.13        7.90      1.47 o 
  -8   2  11       10.95        8.86      1.53 o 
  -7   2  11     1759.57     1693.18     22.95 o 
  -6   2  11      425.82      419.14      8.48 o 
  -5   2  11      102.40       89.26      3.69 o 
  -4   2  11        7.67        9.23      1.60 o 
  -3   2  11       10.73        7.02      1.95 o 
  -2   2  11       18.04       12.54      1.88 o 
  -1   2  11      304.38      331.03      8.40 o 
   0   2  11      315.29      320.40      6.49 o 
   1   2  11       21.82       23.77      2.14 o 
   2   2  11        2.59        0.72      1.31 o 
   3   2  11        9.01        7.51      1.61 o 
   4   2  11       41.17       37.01      2.88 o 
   5   2  11        6.01        6.97      2.09 o 
   6   2  11       38.07       34.01      3.19 o 
   7   2  11       33.83       32.72      3.63 o 
   8   2  11      615.12      620.42     13.96 o 
   9   2  11      206.80      201.92      8.51 o 
  10   2  11       78.46       64.19      3.72 o 
  11   2  11       53.37       53.93      4.62 o 
  12   2  11      156.69      174.32      5.79 o 
  13   2  11       12.30        6.50      3.15 o 
  14   2  11       12.01       12.73      2.75 o 
  15   2  11       11.52        9.70      3.15 o 
 -17   3  11      165.95      191.29     15.10 o 
 -16   3  11       32.24       37.88      5.78 o 
 -15   3  11        9.08        7.59      3.79 o 
 -14   3  11      174.00      191.78     10.11 o 
 -13   3  11       71.21       79.03     26.07 o 
 -12   3  11        8.04        4.21      3.55 o 
 -11   3  11      572.62      543.78     17.49 o 
 -10   3  11      293.34      294.28     11.82 o 
  -9   3  11        3.44        0.65      2.03 o 
  -8   3  11       26.58       33.56      3.64 o 
  -7   3  11        1.29        1.65      2.11 o 
  -6   3  11      264.65      254.49      8.99 o 
  -5   3  11      103.53      103.30      5.78 o 
  -4   3  11        9.88        7.88      2.44 o 
  -3   3  11      716.63      717.72     16.70 o 
  -2   3  11        2.85        4.29      2.37 o 
  -1   3  11        1.65       -0.90      1.95 o 
   0   3  11       17.34       17.14      3.04 o 
   1   3  11      166.89      172.68      5.79 o 
   2   3  11       30.42       35.77      3.23 o 
   3   3  11      113.50      120.75      5.07 o 
   4   3  11      862.61      913.85     16.95 o 
   5   3  11      222.52      221.33      8.43 o 
   6   3  11        3.28        4.39      2.62 o 
   7   3  11       13.23        8.61      2.90 o 
   8   3  11      436.55      455.22     16.07 o 
   9   3  11        0.29        1.03      3.04 o 
  10   3  11       25.97       19.24      4.66 o 
  11   3  11        1.63        2.13      2.81 o 
  12   3  11      232.42      251.10      9.36 o 
  13   3  11       10.47        6.73      3.30 o 
 -16   4  11        2.18        4.86      3.83 o 
 -15   4  11      147.81      164.97      9.94 o 
 -14   4  11       72.15       71.53      7.19 o 
 -13   4  11       64.35       72.47     11.81 o 
 -12   4  11       24.62       24.12      7.52 o 
 -11   4  11        1.17       -1.25      2.86 o 
 -10   4  11      345.26      349.90     18.87 o 
  -9   4  11       33.90       39.36      5.17 o 
  -8   4  11       67.00       63.83     12.15 o 
  -7   4  11      585.22      576.44     14.47 o 
  -6   4  11        0.09        1.66      2.91 o 
  -5   4  11       95.83      103.05      5.89 o 
  -4   4  11      272.38      310.90     12.89 o 
  -3   4  11      187.45      191.56      7.55 o 
  -2   4  11       26.31       24.40      3.54 o 
  -1   4  11       49.43       54.53      4.75 o 
   0   4  11      224.93      224.59      9.24 o 
   1   4  11       39.20       36.88      5.17 o 
   2   4  11       68.04       68.16      5.25 o 
   3   4  11       58.82       61.81      5.22 o 
   4   4  11      157.50      188.24     10.53 o 
   5   4  11       74.05       83.87      6.07 o 
   6   4  11       24.35       25.22      3.80 o 
   7   4  11       33.73       21.81      3.92 o 
   8   4  11      414.04      476.27     16.97 o 
   9   4  11      129.70      133.65      8.21 o 
  10   4  11       52.77       53.31      6.76 o 
  11   4  11       22.62       34.23      8.74 o 
 -11   5  11      316.58      338.45     18.62 o 
 -10   5  11        7.07        5.68      3.44 o 
  -9   5  11       27.94       21.85      4.55 o 
  -8   5  11       46.35       48.30      5.75 o 
  -7   5  11       94.12      104.32      7.47 o 
  -6   5  11       24.78       24.32      7.06 o 
  -5   5  11       55.99       60.95      5.07 o 
  -4   5  11        2.42        1.54      3.30 o 
  -3   5  11      265.15      269.58      9.36 o 
  -2   5  11      153.25      160.68      7.26 o 
  -1   5  11       20.73       21.44      3.55 o 
   0   5  11        6.68        4.51      2.83 o 
   1   5  11       43.29       46.28      4.66 o 
   2   5  11       60.43       58.64      5.32 o 
   3   5  11       87.67       80.80      6.09 o 
   4   5  11      350.51      376.03     11.93 o 
   5   5  11      108.46      113.93      7.00 o 
   6   5  11       23.66       19.57      5.15 o 
   7   5  11       64.50       63.09      9.52 o 
 -20   0  12      180.22      178.48      7.89 o 
 -19   0  12       61.26       64.72      7.21 o 
 -18   0  12      450.61      441.94     13.89 o 
 -17   0  12        4.86       13.30      2.86 o 
 -16   0  12       80.89       78.75      5.25 o 
 -15   0  12      360.33      373.48     11.21 o 
 -14   0  12      260.75      253.24      8.69 o 
 -13   0  12       70.89       61.56      4.42 o 
 -12   0  12       12.07       15.54      4.05 o 
 -11   0  12        9.06        5.28      2.24 o 
 -10   0  12      322.06      295.17     15.42 o 
  -9   0  12      246.16      244.65      8.03 o 
  -8   0  12      298.07      279.21      8.62 o 
  -7   0  12       20.27       16.15      2.68 o 
  -6   0  12     1106.91     1043.79     31.68 o 
  -5   0  12      554.35      532.36     13.35 o 
  -4   0  12       32.25       12.40      3.11 o 
  -3   0  12      881.62      804.58     26.24 o 
  -2   0  12      423.04      442.62     16.80 o 
  -1   0  12       50.26       49.29      5.75 o 
   0   0  12     1659.77     1465.93     43.51 o 
   1   0  12      158.62      164.66      9.36 o 
   2   0  12       25.11       24.41      4.55 o 
   3   0  12        4.81        9.38      3.52 o 
   4   0  12        3.27        1.08      3.94 o 
   5   0  12        9.43        9.86      2.51 o 
   6   0  12       62.33       61.12      3.88 o 
   7   0  12        0.51       -1.13      1.82 o 
   8   0  12      201.87      194.59      9.40 o 
   9   0  12      450.74      447.71     10.70 o 
  10   0  12      117.96      119.17      6.00 o 
  11   0  12        3.92       -2.03      2.11 o 
  12   0  12       10.49       15.50      6.12 o 
  13   0  12        7.63        7.73      2.94 o 
  14   0  12      473.37      479.45     13.52 o 
 -20   1  12       21.43       21.83      2.44 o 
 -19   1  12      158.56      173.55      5.21 o 
 -18   1  12      182.20      157.96      4.92 o 
 -17   1  12       57.93       52.46      3.12 o 
 -16   1  12       57.71       51.34      3.03 o 
 -15   1  12       61.05       60.37      3.34 o 
 -14   1  12      208.96      203.55      5.31 o 
 -13   1  12      199.47      205.22      5.26 o 
 -12   1  12       85.14       92.24      3.58 o 
 -11   1  12      427.56      428.90      9.29 o 
 -10   1  12      225.64      227.82      5.09 o 
  -9   1  12      288.56      291.57      5.82 o 
  -8   1  12        0.20       -1.62      1.62 o 
  -7   1  12       49.34       41.54      2.69 o 
  -6   1  12       15.32       12.11      1.80 o 
  -5   1  12        1.18        2.20      1.47 o 
  -4   1  12     1318.89     1199.54     18.85 o 
  -3   1  12      131.40      123.51      6.14 o 
  -2   1  12      278.88      260.97      6.24 o 
  -1   1  12      218.64      202.68      4.54 o 
   0   1  12        7.18        4.60      1.39 o 
   1   1  12      392.45      366.82      7.36 o 
   2   1  12      302.78      314.16      6.20 o 
   3   1  12       84.10       88.07      3.25 o 
   4   1  12      596.02      565.38      9.40 o 
   5   1  12      253.19      276.44      5.81 o 
   6   1  12       52.53       47.95      2.60 o 
   7   1  12       73.70       67.68      3.62 o 
   8   1  12       62.24       63.77      3.60 o 
   9   1  12        7.82        7.77      2.14 o 
  10   1  12       50.85       48.35      3.35 o 
  11   1  12      243.25      255.38      6.91 o 
  12   1  12       47.63       50.22      3.56 o 
  13   1  12       45.36       48.03      5.20 o 
  14   1  12       35.84       29.93      3.46 o 
 -19   2  12       27.72       21.80      4.15 o 
 -18   2  12       17.30       11.43      3.58 o 
 -17   2  12       30.10       28.68      4.13 o 
 -16   2  12        7.52        4.03      3.00 o 
 -15   2  12      278.20      318.63     11.08 o 
 -14   2  12       51.19       58.84      5.17 o 
 -13   2  12        1.58        3.29      2.24 o 
 -12   2  12       42.82       41.79      2.70 o 
 -11   2  12        1.35        1.84      1.45 o 
 -10   2  12       72.06       63.91      3.21 o 
  -9   2  12      207.88      207.97      5.23 o 
  -8   2  12        1.69        3.65      1.45 o 
  -7   2  12       72.71       87.28      3.78 o 
  -6   2  12      107.63      108.74      4.97 o 
  -5   2  12      196.32      189.15      5.35 o 
  -4   2  12      108.91      100.78      3.71 o 
  -3   2  12       47.07       42.13      3.35 o 
  -2   2  12       45.50       39.24      2.57 o 
  -1   2  12      520.16      531.04      9.43 o 
   0   2  12      790.52      798.77     12.83 o 
   1   2  12      121.88      120.74      4.08 o 
   2   2  12       24.97       22.67      2.37 o 
   3   2  12       14.80       13.16      2.38 o 
   4   2  12      230.95      242.30      7.78 o 
   5   2  12      164.22      161.23      6.07 o 
   6   2  12       25.55       27.06      3.09 o 
   7   2  12        7.37        2.81      2.13 o 
   8   2  12        8.39        5.50      2.28 o 
   9   2  12       38.89       47.35      3.36 o 
  10   2  12      165.87      180.34      6.84 o 
  11   2  12        9.97        8.96      2.49 o 
  12   2  12       18.66       14.58      2.84 o 
  13   2  12       93.38       96.89      5.94 o 
 -16   3  12       79.11       70.44     10.52 o 
 -15   3  12        1.22       -0.32      4.67 o 
 -14   3  12       97.68      113.70      8.95 o 
 -13   3  12      233.69      264.58     12.16 o 
 -12   3  12       27.93       32.47      5.22 o 
 -11   3  12       56.13       72.13     11.40 o 
 -10   3  12        2.68        1.15      2.89 o 
  -9   3  12      161.32      145.68      6.74 o 
  -8   3  12       54.60       62.70      5.00 o 
  -7   3  12       11.40        9.67      2.67 o 
  -6   3  12        6.09        5.57      2.42 o 
  -5   3  12       21.11       25.39      3.50 o 
  -4   3  12        2.12        0.36      2.24 o 
  -3   3  12      278.65      291.14      9.55 o 
  -2   3  12       13.32       13.10      3.45 o 
  -1   3  12       49.39       49.89      3.81 o 
   0   3  12       81.56       78.69      7.32 o 
   1   3  12        2.44        0.70      1.99 o 
   2   3  12       98.81      104.80      5.25 o 
   3   3  12      391.34      415.23     10.03 o 
   4   3  12      219.15      234.74     11.87 o 
   5   3  12      152.37      152.55      7.34 o 
   6   3  12       80.50       91.41      7.87 o 
   7   3  12        9.01        4.90      3.57 o 
   8   3  12       53.18       45.08      6.00 o 
   9   3  12        0.67       -1.03      3.39 o 
  10   3  12        4.36        0.35      3.71 o 
  11   3  12       90.97       87.45      6.26 o 
 -15   4  12       58.56       69.11      7.50 o 
 -14   4  12        0.90       -1.70      3.40 o 
 -13   4  12        0.71        0.30      3.61 o 
 -12   4  12        4.86        5.03      3.54 o 
 -11   4  12        2.62        1.28      3.31 o 
 -10   4  12       93.43      120.45      8.29 o 
  -9   4  12       14.21       11.96      3.97 o 
  -8   4  12        0.01       -0.72      2.88 o 
  -7   4  12      288.09      300.32      9.92 o 
  -6   4  12        0.03       -2.26      2.33 o 
  -5   4  12       78.04       85.66      6.01 o 
  -4   4  12        4.46        1.75      2.64 o 
  -3   4  12       90.15       87.59      6.00 o 
  -2   4  12       56.85       53.40      4.90 o 
  -1   4  12       78.92       71.10      5.54 o 
   0   4  12       25.62       20.95      3.66 o 
   1   4  12        0.62        1.38      3.03 o 
   2   4  12      163.73      173.73      7.74 o 
   3   4  12       22.72       19.01      3.69 o 
   4   4  12        0.06       -0.72      2.64 o 
   5   4  12       20.25       15.80      3.61 o 
   6   4  12       44.49       54.20      5.35 o 
   7   4  12       13.51        9.11      3.41 o 
   8   4  12        1.46        1.98      3.85 o 
   9   4  12        2.81        2.66      5.56 o 
  -9   5  12        0.24       -3.21      4.90 o 
  -8   5  12        7.19        5.53      5.60 o 
  -7   5  12       55.17       48.07      6.34 o 
  -6   5  12       46.66       67.48      6.81 o 
  -5   5  12        4.02        3.96      3.00 o 
  -4   5  12        0.01        1.67      2.84 o 
  -3   5  12        1.68        0.49      2.67 o 
  -2   5  12      106.59      118.58     10.48 o 
  -1   5  12       82.04       94.25      6.50 o 
   0   5  12        6.41        3.17      2.92 o 
   1   5  12       97.21      125.15      7.27 o 
   2   5  12      113.39      116.37      9.32 o 
   3   5  12       20.18       21.59     10.88 o 
   4   5  12        3.57        2.89      4.06 o 
 -19   1  13       97.86      109.77      8.98 o 
 -18   1  13        1.33       -0.21      1.73 o 
 -17   1  13        3.19        3.45      1.83 o 
 -16   1  13        7.93       10.34      2.01 o 
 -15   1  13       32.70       33.12      3.01 o 
 -14   1  13        0.26       -0.86      1.55 o 
 -13   1  13        0.79        0.41      1.57 o 
 -12   1  13       22.04       24.36      2.76 o 
 -11   1  13       95.04       97.40      3.68 o 
 -10   1  13      156.62      166.16      7.16 o 
  -9   1  13       10.71       11.00      2.25 o 
  -8   1  13        0.02       -1.19      1.69 o 
  -7   1  13      241.57      241.37      6.16 o 
  -6   1  13       20.12       13.61      2.21 o 
  -5   1  13        0.68       -1.44      1.44 o 
  -4   1  13       12.04        7.86      1.83 o 
  -3   1  13       81.23       78.62      3.63 o 
  -2   1  13       54.85       53.21      2.60 o 
  -1   1  13      335.56      309.99      7.75 o 
   0   1  13        9.52        8.17      1.84 o 
   1   1  13        6.20        4.76      2.08 o 
   2   1  13       93.26       91.56      3.38 o 
   3   1  13       62.32       55.53      2.85 o 
   4   1  13        1.62        2.07      1.51 o 
   5   1  13        0.51        0.74      1.88 o 
   6   1  13       35.10       35.97      3.21 o 
   7   1  13      162.63      168.90      5.40 o 
   8   1  13        8.45        6.20      1.89 o 
   9   1  13       22.84       19.65      2.36 o 
  10   1  13        3.15        3.24      2.12 o 
  11   1  13       53.31       49.74      3.61 o 
  12   1  13      107.56      102.89      4.96 o 
 -18   2  13        4.05        1.54      3.13 o 
 -17   2  13      100.95      108.52     14.31 o 
 -16   2  13        0.04        3.91      6.84 o 
 -15   2  13       36.54       33.61      4.40 o 
 -14   2  13      119.04      127.92      7.04 o 
 -13   2  13        0.51       -1.22      2.97 o 
 -12   2  13       45.46       46.71      4.09 o 
 -11   2  13       73.51       72.80      4.92 o 
 -10   2  13       39.73       37.18      2.66 o 
  -9   2  13        1.47        1.42      1.57 o 
  -8   2  13       25.66       24.19      2.40 o 
  -7   2  13       31.62       22.16      2.93 o 
  -6   2  13       58.40       61.72      8.47 o 
  -5   2  13      246.26      233.94      6.17 o 
  -4   2  13       47.53       40.86      6.90 o 
  -3   2  13      347.67      361.99      8.07 o 
  -2   2  13      111.84      117.59      4.56 o 
  -1   2  13       69.22       66.55      3.67 o 
   0   2  13       19.31       15.43      2.69 o 
   1   2  13       37.34       32.10      2.76 o 
   2   2  13      154.42      159.00      6.05 o 
   3   2  13       67.63       79.29      9.92 o 
   4   2  13       69.49       76.64      4.69 o 
   5   2  13       81.64       82.04      4.88 o 
   6   2  13       13.57       10.88      2.59 o 
   7   2  13        9.85        5.57      2.47 o 
   8   2  13       13.63        6.82      2.46 o 
   9   2  13       94.12      104.29      5.85 o 
  10   2  13        2.95        3.10      3.48 o 
  11   2  13        0.01       -1.02      2.36 o 
 -16   3  13       25.78       17.42      6.09 o 
 -15   3  13       76.47       88.62      7.43 o 
 -14   3  13       67.02       62.26      9.60 o 
 -13   3  13      177.89      187.64     14.33 o 
 -12   3  13        8.69        6.90      5.48 o 
 -11   3  13       46.02       39.54      7.87 o 
 -10   3  13      112.49      136.73      9.24 o 
  -9   3  13      167.70      166.28     10.51 o 
  -8   3  13      136.12      130.55      6.32 o 
  -7   3  13       42.51       36.23      3.55 o 
  -6   3  13      162.74      168.58      6.18 o 
  -5   3  13       18.67       17.53      2.85 o 
  -4   3  13       24.17       27.89      3.23 o 
  -3   3  13       87.63       79.04      4.75 o 
  -2   3  13       53.88       57.27      7.63 o 
  -1   3  13        1.32       -0.24      2.06 o 
   0   3  13        0.78       -1.54      2.00 o 
   1   3  13       54.44       55.48      4.15 o 
   2   3  13        0.04        0.66      2.46 o 
   3   3  13        2.16        4.07      3.33 o 
   4   3  13        0.63       -0.51      3.19 o 
   5   3  13      375.21      382.56     27.11 o 
   6   3  13       94.15       93.10      8.50 o 
   7   3  13        0.14       -2.87      3.39 o 
   8   3  13      130.83      136.12     15.21 o 
   9   3  13       57.41       60.20      7.50 o 
 -13   4  13       46.83       51.05      6.56 o 
 -12   4  13        0.49        1.88      3.65 o 
 -11   4  13       46.62       41.15      6.12 o 
 -10   4  13        4.42        6.34      5.23 o 
  -9   4  13       13.12       11.75      5.15 o 
  -8   4  13        2.91        2.23      3.40 o 
  -7   4  13       14.12       11.89      3.29 o 
  -6   4  13       44.01       52.04      5.03 o 
  -5   4  13       46.25       41.11      4.63 o 
  -4   4  13       78.32       73.16      5.84 o 
  -3   4  13        8.93        5.32      2.94 o 
  -2   4  13       77.33       80.56      6.14 o 
  -1   4  13      146.16      161.01      7.91 o 
   0   4  13      238.20      243.67      9.55 o 
   1   4  13      542.30      554.78     15.30 o 
   2   4  13       21.69        9.17      3.68 o 
   3   4  13        3.19        2.11      3.05 o 
   4   4  13       60.76       67.64      6.04 o 
   5   4  13       10.37       14.23      4.74 o 
   6   4  13       41.76       50.79      9.69 o 
  -5   5  13       29.65       16.19      6.82 o 
  -4   5  13      153.09      160.64     10.06 o 
  -3   5  13       91.42      103.37     11.00 o 
  -2   5  13        1.92        0.94      3.87 o 
  -1   5  13       26.16       28.78      8.31 o 
 -18   0  14        7.77        4.36      2.89 o 
 -17   0  14      160.43      169.89      7.58 o 
 -16   0  14      202.31      199.89      8.10 o 
 -15   0  14      127.94      133.83      6.60 o 
 -14   0  14      213.00      208.40      8.12 o 
 -13   0  14       63.19       48.43      4.26 o 
 -12   0  14       46.09       52.19      4.35 o 
 -11   0  14        1.37       -0.83      2.14 o 
 -10   0  14        1.99        3.50      2.23 o 
  -9   0  14      223.33      249.97     11.21 o 
  -8   0  14       42.52       40.63      3.89 o 
  -7   0  14      176.25      165.29      6.78 o 
  -6   0  14       59.16       50.35      4.12 o 
  -5   0  14      176.43      155.04      9.35 o 
  -4   0  14        8.24        0.05      3.04 o 
  -3   0  14      381.24      329.29     14.60 o 
  -2   0  14      352.50      342.47     14.87 o 
  -1   0  14        0.47        1.06      3.24 o 
   0   0  14       49.71       41.22      5.91 o 
   1   0  14      137.81      159.05      9.93 o 
   2   0  14     1095.18     1027.82     23.09 o 
   3   0  14      280.90      292.16     16.67 o 
   4   0  14      101.93       96.42      5.54 o 
   5   0  14      216.28      216.80      7.06 o 
   6   0  14        3.17        0.43      2.20 o 
   7   0  14       58.71       66.83      4.44 o 
   8   0  14        0.14        0.67      2.26 o 
   9   0  14        2.61        4.90      2.55 o 
  10   0  14       73.21       85.40      5.11 o 
  11   0  14       47.44       49.33      6.22 o 
 -17   1  14       78.74       64.60      4.29 o 
 -16   1  14        2.29        2.40      1.79 o 
 -15   1  14       22.21       19.03      2.28 o 
 -14   1  14       17.26       18.14      2.19 o 
 -13   1  14       20.54       14.88      2.54 o 
 -12   1  14        7.11       -0.30      3.67 o 
 -11   1  14        8.95        6.02      2.14 o 
 -10   1  14      236.65      245.49      7.14 o 
  -9   1  14      151.97      138.03      5.29 o 
  -8   1  14       41.03       42.47      3.32 o 
  -7   1  14      257.34      243.65      8.64 o 
  -6   1  14      321.51      315.62     10.72 o 
  -5   1  14      119.45      132.62      5.13 o 
  -4   1  14        1.77       -1.85      1.85 o 
  -3   1  14      106.66      120.99      4.91 o 
  -2   1  14      255.32      249.44      8.71 o 
  -1   1  14       40.62       36.74      2.99 o 
   0   1  14       40.05       32.80      4.02 o 
   1   1  14       17.58       15.84      1.97 o 
   2   1  14       44.23       38.59      3.48 o 
   3   1  14       12.19        7.84      2.36 o 
   4   1  14        0.22       -0.76      1.99 o 
   5   1  14      178.34      210.93      8.74 o 
   6   1  14       50.59       48.56      3.39 o 
   7   1  14       98.00       98.10      4.54 o 
   8   1  14       33.29       30.59      2.79 o 
   9   1  14      104.54       97.78      4.34 o 
  10   1  14       81.12       82.18      4.50 o 
 -16   2  14        4.40        8.69      3.56 o 
 -15   2  14        1.21        1.15      3.18 o 
 -14   2  14       57.65       51.08     10.60 o 
 -13   2  14      434.95      459.96     14.12 o 
 -12   2  14        0.31        6.72      3.25 o 
 -11   2  14       68.15       66.16      6.07 o 
 -10   2  14      151.02      153.08      5.34 o 
  -9   2  14        0.10       -1.58      1.58 o 
  -8   2  14       21.92       24.03      3.31 o 
  -7   2  14       42.07       38.49      2.81 o 
  -6   2  14        0.72        0.11      1.64 o 
  -5   2  14        2.20        0.49      1.65 o 
  -4   2  14      201.38      218.85      9.27 o 
  -3   2  14       10.45        9.65      2.11 o 
  -2   2  14      101.01      106.55      4.48 o 
  -1   2  14       15.59       15.80      2.81 o 
   0   2  14       21.80       21.03      2.57 o 
   1   2  14      395.29      444.97     11.34 o 
   2   2  14       25.48       19.25      2.97 o 
   3   2  14       79.79       88.20      5.07 o 
   4   2  14       38.84       37.56      3.74 o 
   5   2  14       35.52       41.79      3.94 o 
   6   2  14       90.31       86.82     11.90 o 
   7   2  14      135.78      132.34      7.08 o 
   8   2  14      139.69      140.57      6.02 o 
   9   2  14       12.45       11.74      6.96 o 
 -14   3  14       84.55       96.56     10.02 o 
 -13   3  14        9.56        7.62      4.29 o 
 -12   3  14       64.65       77.85      6.93 o 
 -11   3  14        3.03       -2.71      4.21 o 
 -10   3  14       16.21       13.94      4.02 o 
  -9   3  14      235.69      244.41      8.79 o 
  -8   3  14      112.53      123.06      6.73 o 
  -7   3  14       17.21       20.01      3.54 o 
  -6   3  14      153.01      148.59      6.92 o 
  -5   3  14       30.61       26.95      3.74 o 
  -4   3  14       83.24       70.36      5.31 o 
  -3   3  14       21.91       22.51      3.71 o 
  -2   3  14        3.75        0.29      2.60 o 
  -1   3  14       50.37       49.34      4.73 o 
   0   3  14      120.08      127.10      6.68 o 
   1   3  14       45.59       44.85      4.55 o 
   2   3  14      104.21      102.48     15.18 o 
   3   3  14      159.97      152.66      9.54 o 
   4   3  14       87.57      101.16     12.77 o 
   5   3  14       90.98       78.58      7.92 o 
   6   3  14      106.46       93.06     14.57 o 
   7   3  14       22.46       22.04      5.39 o 
 -10   4  14        8.54        5.87      6.40 o 
  -9   4  14       25.86       30.01      5.53 o 
  -8   4  14       12.49       16.94      6.65 o 
  -7   4  14        2.79        3.03      3.10 o 
  -6   4  14       44.23       46.23      5.06 o 
  -5   4  14        7.30        0.29      3.60 o 
  -4   4  14        1.98        5.00      3.23 o 
  -3   4  14      124.21      139.27      8.37 o 
  -2   4  14        5.65        4.26      3.20 o 
  -1   4  14        2.07        1.50      3.15 o 
   0   4  14        1.01        2.12      3.14 o 
   1   4  14        0.15       -0.21      3.04 o 
   2   4  14       26.37       21.11      5.06 o 
   3   4  14        0.22       -4.43      5.20 o 
 -15   1  15      137.32      149.30      5.93 o 
 -14   1  15       12.46       10.45      2.48 o 
 -13   1  15       42.91       46.27      3.61 o 
 -12   1  15       28.27       30.99      3.14 o 
 -11   1  15       34.98       23.79      2.89 o 
 -10   1  15       83.28       73.94      9.97 o 
  -9   1  15        1.84        2.09      2.00 o 
  -8   1  15       34.21       30.55      3.55 o 
  -7   1  15      134.62      142.59      5.42 o 
  -6   1  15        0.22       -1.80      1.80 o 
  -5   1  15        0.05       -1.67      1.85 o 
  -4   1  15        5.82        1.98      2.02 o 
  -3   1  15       23.77       18.80      3.19 o 
  -2   1  15       43.05       39.57      3.98 o 
  -1   1  15        8.36        5.89      8.38 o 
   0   1  15       10.50        8.01      2.41 o 
   1   1  15       40.40       41.14      3.67 o 
   2   1  15        0.33        0.01      2.11 o 
   3   1  15      151.78      157.50      6.39 o 
   4   1  15       11.53       10.78      2.85 o 
   5   1  15       57.50       51.17      3.55 o 
   6   1  15       11.04        5.08      2.94 o 
   7   1  15       10.49        7.37      2.15 o 
   8   1  15        1.04       -0.04      2.00 o 
 -14   2  15       15.02       17.14      5.28 o 
 -13   2  15        0.33        0.23      5.29 o 
 -12   2  15       41.19       40.76      4.77 o 
 -11   2  15        0.21        0.49      2.90 o 
 -10   2  15       31.89       35.22      4.50 o 
  -9   2  15      111.20       94.93      6.39 o 
  -8   2  15       60.56       66.21      3.96 o 
  -7   2  15      111.18      117.94      4.62 o 
  -6   2  15       11.57       14.29      2.28 o 
  -5   2  15        6.55        1.92      1.90 o 
  -4   2  15        0.06       -1.76      1.76 o 
  -3   2  15       14.96       18.03      2.52 o 
  -2   2  15        1.76       -0.89      2.37 o 
  -1   2  15       33.41       31.38      3.94 o 
   0   2  15       40.71       42.17      3.90 o 
   1   2  15        5.51        2.81      3.70 o 
   2   2  15       49.46       48.25      4.55 o 
   3   2  15       39.12       42.23      5.23 o 
   4   2  15       35.42       38.76      4.41 o 
   5   2  15      104.99      125.57      7.14 o 
   6   2  15       67.40       77.92      5.87 o 
   7   2  15        2.05       -0.38      2.32 o 
 -11   3  15       10.84       11.25      5.50 o 
 -10   3  15        9.55        1.15      3.55 o 
  -9   3  15      109.06      100.98      6.51 o 
  -8   3  15       56.55       52.35      6.02 o 
  -7   3  15       16.28       17.42      3.55 o 
  -6   3  15      109.94      110.52      6.75 o 
  -5   3  15       40.44       42.83      4.64 o 
  -4   3  15      115.25      126.77      7.13 o 
  -3   3  15       10.64        6.98      3.82 o 
  -2   3  15       18.53       12.50      3.47 o 
  -1   3  15      206.44      204.23      8.35 o 
   0   3  15        0.70        1.37      2.91 o 
   1   3  15        4.03        0.71      3.82 o 
   2   3  15        7.70       10.08      4.67 o 
   3   3  15        4.98        3.45      3.94 o 
   4   3  15       12.33       13.21      6.01 o 
 -13   0  16        8.54       10.57      4.03 o 
 -12   0  16      556.17      597.07     24.91 o 
 -11   0  16      218.46      248.33      9.13 o 
 -10   0  16       19.33        9.58      3.11 o 
  -9   0  16        0.11       -1.95      3.25 o 
  -8   0  16        7.51        7.69      4.00 o 
  -7   0  16       64.83       65.26      7.40 o 
  -6   0  16      159.88      167.98     10.76 o 
  -5   0  16       92.95       93.85      8.59 o 
  -4   0  16       19.76       14.84      4.76 o 
  -3   0  16      157.49      169.03     10.75 o 
  -2   0  16       67.87       77.92      8.07 o 
  -1   0  16        4.38        9.16      4.44 o 
   0   0  16        3.51        1.99      3.37 o 
   1   0  16      145.52      179.14      7.50 o 
   2   0  16       16.54       12.19      3.16 o 
   3   0  16       89.38      103.50      9.10 o 
   4   0  16       34.25       41.85      6.00 o 
   5   0  16       54.31       56.53      5.49 o 
   6   0  16      233.37      240.38      8.26 o 
 -13   1  16        8.49        9.14      2.54 o 
 -12   1  16        7.81        5.52      2.37 o 
 -11   1  16       18.06       18.90      2.78 o 
 -10   1  16        0.91        0.48      2.09 o 
  -9   1  16       16.65       19.29      2.77 o 
  -8   1  16      167.13      181.22      6.38 o 
  -7   1  16       42.21       35.73      4.67 o 
  -6   1  16       20.68       16.27      2.79 o 
  -5   1  16        7.93       11.58      3.06 o 
  -4   1  16        5.12        3.55      2.58 o 
  -3   1  16      207.53      231.02      9.87 o 
  -2   1  16      208.43      225.24      8.75 o 
  -1   1  16      140.05      147.11      7.16 o 
   0   1  16      101.53      107.57      5.66 o 
   1   1  16      184.11      219.46      7.74 o 
   2   1  16        0.61       -2.18      2.18 o 
   3   1  16       69.24       68.46      4.91 o 
   4   1  16        0.14       -1.99      1.99 o 
   5   1  16        1.78       -0.47      2.15 o 
 -11   2  16       93.00       81.74      9.09 o 
 -10   2  16      170.51      186.99      8.74 o 
  -9   2  16       15.29       10.03      3.07 o 
  -8   2  16        0.58        0.82      2.53 o 
  -7   2  16        6.98        7.33      3.95 o 
  -6   2  16      149.33      164.18      6.93 o 
  -5   2  16      121.02      149.83      5.23 o 
  -4   2  16        2.27        2.03      2.07 o 
  -3   2  16        4.86        5.52      3.37 o 
  -2   2  16        9.97        3.89      3.81 o 
  -1   2  16       21.67       25.28     11.36 o 
   0   2  16       59.38       54.53      9.48 o 
   1   2  16       36.68       47.76      4.70 o 
   2   2  16        4.03        2.11      2.84 o 
   3   2  16       41.88       47.45      7.46 o 
  -6   3  16       92.11       96.18      6.62 o 
  -5   3  16       28.09       32.57      4.49 o 
  -4   3  16      126.47      135.11      8.01 o 
  -3   3  16       42.40       45.92      5.10 o 
  -2   3  16        2.06        0.69      3.13 o 
  -9   1  17       25.53       22.02      3.09 o 
  -8   1  17       74.77       78.89      4.73 o 
  -7   1  17       55.62       65.41      4.36 o 
  -6   1  17       28.97       24.99      5.71 o 
  -5   1  17       90.68       94.94      6.14 o 
  -4   1  17       36.44       40.35      7.24 o 
  -3   1  17        1.57       -2.59      2.59 o 
  -2   1  17       15.79       12.41      3.04 o 
  -1   1  17       74.67       89.63      5.52 o 
   0   1  17       38.52       32.80      3.81 o 
   1   1  17       65.46       65.85     10.63 o 
                                                 
